# Supplementary material for: Genetic and Sex-Specific Transgenerational Effects of a High Fat Diet in Drosophila melanogaster
Source: PLoS One. 2016 Aug 12;11(8):e0160857. doi: 10.1371/journal.pone.0160857 (PMC4982694; doi:10.1371/journal.pone.0160857)
Supplement: S1 File — Tables of data means and standard errors, raw data, and variance partitions under different models are given. (XLSX) [file pone.0160857.s001.xlsx]

## Sheet: 10 line variance explained
study	generation	sex	Effect	Variance Explained	NLP
10 line	F1 and F2	both	Genotype	0.190571	311.125
10 line	F1 and F2	both	Treatment	0.00551749	13.2464
10 line	F1 and F2	both	Generation	0.00014381	0.690052
10 line	F1 and F2	both	Treatment*Genotype	0.0360593	67.0345
10 line	F1 and F2	both	Generation*Genotype	0.0145298	28.5519
10 line	F1 and F2	both	Sex*Genotype	0.0119785	23.0198
10 line	F1 and F2	both	Sex	0.391705	312
10 line	F1 and F2	both	Generation*Treatment	0.00237289	5.74437
10 line	F1 and F2	both	Generation*Sex	0.00665277	16.9571
10 line	F1 and F2	both	Sex*Treatment	0.0014498	3.51836
10 line	F1 and F2	both	Treatment*Genotype*Generation	0.0157462	26.0868
10 line	F1 and F2	both	Treatment*Genotype*Sex	0.0190405	32.8297
10 line	F1 and F2	both	Generation*Treatment*Sex	0.00173102	4.1977
10 line	F1 and F2	both	Sex*Genotype*Generation	0.00767764	13.6972
10 line	F1 and F2	both	Sex*Genotype*Generation*Treatment	0.0207218	36.2674
10 line	F1 and F2	F	Genotype	0.35254	144.579
10 line	F1 and F2	F	Treatment	0.00211999	1.30378
10 line	F1 and F2	F	Generation	0.0133591	8.98237
10 line	F1 and F2	F	Treatment*Genotype	0.124905	53.8003
10 line	F1 and F2	F	Generation*Genotype	0.0441856	20.6353
10 line	F1 and F2	F	Generation*Treatment	0.00186049	1.1446
10 line	F1 and F2	F	Treatment*Genotype*Generation	0.0634347	25.5172
10 line	F1 and F2	M	Genotype	0.378034	183.649
10 line	F1 and F2	M	Treatment	0.0267286	20.2108
10 line	F1 and F2	M	Generation	0.0104466	9.004
10 line	F1 and F2	M	Treatment*Genotype	0.0683522	37.0377
10 line	F1 and F2	M	Generation*Genotype	0.0336238	20.0949
10 line	F1 and F2	M	Generation*Treatment	0.0150981	11.6346
10 line	F1 and F2	M	Treatment*Genotype*Generation	0.0725619	39.5493
10 line	P	both	Genotype	0.217909	114.452
10 line	P	both	Treatment	0.000136342	0.350751
10 line	P	both	Sex	0.532634	203.956
10 line	P	both	Treatment*Genotype	0.03076	20.7147
10 line	P	both	Sex*Genotype	0.0149398	9.0452
10 line	P	both	Treatment*Sex	1.0635e-05	0.0801946
10 line	P	both	Treatment*Sex*Genotype	0.00473599	1.74506
10 line	P	F	Genotype	0.561407	57.1877
10 line	P	F	Treatment	0.00013936	0.140042
10 line	P	F	Treatment*Genotype	0.0916621	11.3947
10 line	P	M	Genotype	0.538324	56.8188
10 line	P	M	Treatment	0.000666342	0.355899
10 line	P	M	Treatment*Genotype	0.0692439	8.29993
10 line	F1	both	Genotype	0.147271	127.615
10 line	F1	both	Treatment	0.0135434	16.489
10 line	F1	both	Sex	0.452917	283.259
10 line	F1	both	Treatment*Genotype	0.0478162	41.6475
10 line	F1	both	Sex*Genotype	0.023773	22.962
10 line	F1	both	Sex*Treatment	0.00462106	5.76638
10 line	F1	both	Sex*Treatment*Genotype	0.0207557	15.4462
10 line	F2	both	Genotype	0.291552	201.067
10 line	F2	both	Treatment	0.00188738	2.1745
10 line	F2	both	Sex	0.332429	228.865
10 line	F2	both	Treatment*Genotype	0.0568005	45.9014
10 line	F2	both	Sex*Genotype	0.0119607	9.28568
10 line	F2	both	Sex*Treatment	0.00225245	2.59279
10 line	F2	both	Sex*Treatment*Genotype	0.0644877	52.4065
10 line	F1	F	Genotype	0.382269	63.9582
10 line	F1	F	Treatment	0.00736591	1.90419
10 line	F1	F	Treatment*Genotype	0.1698	26.6317
10 line	F1	M	Genotype	0.375003	75.6245
10 line	F1	M	Treatment	0.103105	28.9864
10 line	F1	M	Treatment*Genotype	0.130393	25.2988
10 line	F2	F	Genotype	0.440666	90.4365
10 line	F2	F	Treatment	0.000247449	0.0843105
10 line	F2	F	Treatment*Genotype	0.220857	46.6104
10 line	F2	M	Genotype	0.497502	116.591
10 line	F2	M	Treatment	0.0129275	5.61366
10 line	F2	M	Treatment*Genotype	0.170835	46.6919

## Sheet: 4 Line Variance Explained
Study	Replicate	Generation	Sex	Effect	Variance Explained	NLP
4 line	fall	F1 and F2	both	Genotype	0.217911	176.318
4 line	fall	F1 and F2	both	Treatment	0.00430516	5.64894
4 line	fall	F1 and F2	both	Generation	0.000988093	1.85295
4 line	fall	F1 and F2	both	Sex	0.413134	262.63
4 line	fall	F1 and F2	both	Treatment*Genotype	0.0113849	11.8488
4 line	fall	F1 and F2	both	Generation*Genotype	0.0228854	27.3588
4 line	fall	F1 and F2	both	Sex*Genotype	0.00266933	2.99204
4 line	fall	F1 and F2	both	Generation*Treatment	0.00630862	8.22286
4 line	fall	F1 and F2	both	Sex*Treatment	0.00778838	10.1023
4 line	fall	F1 and F2	both	Sex*Generation	0.0121222	16.5267
4 line	fall	F1 and F2	both	Treatment*Genotype*Generation	0.0176852	19.1393
4 line	fall	F1 and F2	both	Treatment*Genotype*Sex	0.023334	25.5275
4 line	fall	F1 and F2	both	Sex*Genotype*Generation	0.00255226	2.84745
4 line	fall	F1 and F2	both	Generation*Treatment*Sex	0.00546878	7.14802
4 line	fall	F1 and F2	both	Generation*Treatment*Sex*Genotype	0.0187453	20.3503
4 line	spring	F1 and F2	both	Genotype	0.333163	312
4 line	spring	F1 and F2	both	Treatment	0.0128648	24.221
4 line	spring	F1 and F2	both	Generation	0.0127832	25.1886
4 line	spring	F1 and F2	both	Sex	0.446772	312
4 line	spring	F1 and F2	both	Treatment*Genotype	0.00599126	8.98824
4 line	spring	F1 and F2	both	Generation*Genotype	0.00121876	1.93361
4 line	spring	F1 and F2	both	Sex*Genotype	0.0155775	28.1038
4 line	spring	F1 and F2	both	Generation*Treatment	0.001499	2.93735
4 line	spring	F1 and F2	both	Sex*Treatment	0.000554542	1.09039
4 line	spring	F1 and F2	both	Sex*Generation	0.000304536	1.01454
4 line	spring	F1 and F2	both	Treatment*Genotype*Generation	0.00958924	15.3193
4 line	spring	F1 and F2	both	Treatment*Genotype*Sex	0.00376705	5.12793
4 line	spring	F1 and F2	both	Sex*Genotype*Generation	0.00316195	5.51828
4 line	spring	F1 and F2	both	Generation*Treatment*Sex	8.04967e-05	0.158559
4 line	spring	F1 and F2	both	Generation*Treatment*Sex*Genotype	0.00528746	7.75666
4 line	fall and spring	F1 and F2	both	Genotype	0.285512	312
4 line	fall and spring	F1 and F2	both	Treatment	0.0077863	18.3329
4 line	fall and spring	F1 and F2	both	Generation	0.00134016	3.91394
4 line	fall and spring	F1 and F2	both	Sex	0.449218	312
4 line	fall and spring	F1 and F2	both	time replicate	0.0118625	28.8019
4 line	fall and spring	F1 and F2	both	Treatment*Genotype	0.00535066	10.026
4 line	fall and spring	F1 and F2	both	Generation*Genotype	0.0050516	11.197
4 line	fall and spring	F1 and F2	both	Sex*Genotype	0.00497626	11.0237
4 line	fall and spring	F1 and F2	both	Generation*Treatment	0.00318972	7.59633
4 line	fall and spring	F1 and F2	both	Sex*Treatment	0.000992608	2.37701
4 line	fall and spring	F1 and F2	both	Sex*Generation	0.00431288	11.1836
4 line	fall and spring	F1 and F2	both	Treatment*Genotype*Generation	0.00693206	13.4963
4 line	fall and spring	F1 and F2	both	Treatment*Genotype*Sex	0.00779228	15.3917
4 line	fall and spring	F1 and F2	both	Sex*Genotype*Generation	0.00184987	3.84504
4 line	fall and spring	F1 and F2	both	Generation*Treatment*Sex	0.00312683	7.44769
4 line	fall and spring	F1 and F2	both	Generation*Treatment*Sex*Genotype	0.00688889	13.4013
4 line	fall and spring	F1 and F2	female	Genotype	0.53667	210.311
4 line	fall and spring	F1 and F2	female	Treatment	0.0160536	10.0386
4 line	fall and spring	F1 and F2	female	Treatment*Genotype	0.0348623	18.2207
4 line	fall and spring	F1 and F2	female	Generation*Treatment	0.000545661	0.348326
4 line	fall and spring	F1 and F2	female	Treatment*Genotype*Generation	0.0239849	12.0784
4 line	fall and spring	F1 and F2	female	Generation	0.00133997	1.32474
4 line	fall and spring	F1 and F2	female	Generation*Genotype	0.00311867	1.56098
4 line	fall and spring	F1 and F2	female	time replicate	0.0382511	24.3563
4 line	fall and spring	F1 and F2	male	Genotype	0.513693	220.57
4 line	fall and spring	F1 and F2	male	Treatment	0.0170571	11.8881
4 line	fall and spring	F1 and F2	male	Treatment*Genotype	0.0249938	4.98805
4 line	fall and spring	F1 and F2	male	Generation*Treatment	0.0101744	17.2229
4 line	fall and spring	F1 and F2	male	Treatment*Genotype*Generation	0.0251224	14.4166
4 line	fall and spring	F1 and F2	male	Generation	0.00805012	16.9063
4 line	fall and spring	F1 and F2	male	Generation*Genotype	0.0229758	16.5065
4 line	fall and spring	F1 and F2	male	time replicate	0.025196	6.50444
4 line	fall and spring	F1	both	Genotype	0.217808	174.54
4 line	fall and spring	F1	both	Treatment	0.0132198	15.3436
4 line	fall and spring	F1	both	Sex	0.502438	300.656
4 line	fall and spring	F1	both	time replicate	0.0336991	38.5024
4 line	fall and spring	F1	both	Treatment*Genotype	0.0130308	12.3492
4 line	fall and spring	F1	both	Sex*Genotype	0.00741157	8.01442
4 line	fall and spring	F1	both	Sex*Treatment	0.00633651	7.47917
4 line	fall and spring	F1	both	Sex*Treatment*Genotype	0.00331208	2.23546
4 line	fall and spring	F2	both	Genotype	0.378231	264.164
4 line	fall and spring	F2	both	Treatment	0.00915323	11.5569
4 line	fall and spring	F2	both	Sex	0.401154	276.524
4 line	fall and spring	F2	both	time replicate	0.000701384	1.38547
4 line	fall and spring	F2	both	Treatment*Genotype	0.0120189	12.2839
4 line	fall and spring	F2	both	Sex*Genotype	0.00530619	6.10893
4 line	fall and spring	F2	both	Sex*Treatment	0.00171939	2.21429
4 line	fall and spring	F2	both	Sex*Treatment*Genotype	0.0293032	31.7077
4 line	fall and spring	F1	F	Genotype	0.466114	92.8808
4 line	fall and spring	F1	F	time replicate	0.136545	37.3356
4 line	fall and spring	F1	F	Treatment	0.012412	3.79304
4 line	fall and spring	F1	F	Treatment*Genotype	0.0306634	6.79791
4 line	fall and spring	F1	M	Genotype	0.452847	89.9731
4 line	fall and spring	F1	M	time replicate	0.0175906	5.99375
4 line	fall and spring	F1	M	Treatment	0.0877164	23.9127
4 line	fall and spring	F1	M	Treatment*Genotype	0.0374966	8.32255
4 line	fall and spring	F2	F	Genotype	0.588831	128.283
4 line	fall and spring	F2	F	time replicate	0.000300848	0.338708
4 line	fall and spring	F2	F	Treatment	0.022368	8.57132
4 line	fall and spring	F2	F	Treatment*Genotype	0.0899814	27.9494
4 line	fall and spring	F2	M	Genotype	0.665166	137.328
4 line	fall and spring	F2	M	time replicate	0.00281148	1.62432
4 line	fall and spring	F2	M	Treatment	0.0115873	4.5139
4 line	fall and spring	F2	M	Treatment*Genotype	0.0335315	10.0032
4 line	fall	F1	F	Genotype	0.267279	16.4718
4 line	fall	F1	F	Treatment	0.0215626	1.66539
4 line	fall	F1	F	Treatment*Genotype	0.136489	7.29303
4 line	spring	F1	F	Genotype	0.724041	97.5947
4 line	spring	F1	F	Treatment	0.0298625	8.5817
4 line	spring	F1	F	Treatment*Genotype	0.0123887	2.05131
4 line	fall	F1	M	Genotype	0.369705	41.4856
4 line	fall	F1	M	Treatment	0.219945	29.3019
4 line	fall	F1	M	Treatment*Genotype	0.0652953	8.20867
4 line	spring	F1	M	Genotype	0.510748	61.414
4 line	spring	F1	M	Treatment	0.0403784	7.67002
4 line	spring	F1	M	Treatment*Genotype	0.108833	16.0773
4 line	fall	F2	F	Genotype	0.547368	62.1013
4 line	fall	F2	F	Treatment	0.0398318	8.44344
4 line	fall	F2	F	Treatment*Genotype	0.247337	34.8299
4 line	spring	F2	F	Genotype	0.678658	87.1714
4 line	spring	F2	F	Treatment	0.0247668	6.39258
4 line	spring	F2	F	Treatment*Genotype	0.0424852	8.16864
4 line	fall	F2	M	Genotype	0.704854	73.7412
4 line	fall	F2	M	Treatment	0.00483337	1.18816
4 line	fall	F2	M	Treatment*Genotype	0.0804649	14.0416
4 line	spring	F2	M	Genotype	0.702231	86.689
4 line	spring	F2	M	Treatment	0.0157334	3.98774
4 line	spring	F2	M	Treatment*Genotype	0.0358813	6.46561
4 line	fall and spring	P	both	Genotype	0.259458	134.903
4 line	fall and spring	P	both	Treatment	0.0165933	14.9153
4 line	fall and spring	P	both	Sex	0.527784	207.486
4 line	fall and spring	P	both	time replicate	0.0100603	9.50099
4 line	fall and spring	P	both	Treatment*Genotype	0.00361803	2.64552
4 line	fall and spring	P	both	Sex*Genotype	0.00936419	7.33084
4 line	fall and spring	P	both	Sex*Treatment	0.000400798	0.693363
4 line	fall and spring	P	both	Sex*Treatment*Genotype	0.000331474	0.143598
4 line	fall	P	both	Genotype	0.278795	67.9971
4 line	fall	P	both	Treatment	0.0116579	5.95154
4 line	fall	P	both	Sex	0.547582	100.86
4 line	fall	P	both	Treatment*Genotype	0.0150637	5.94095
4 line	fall	P	both	Sex*Genotype	0.00659613	2.47846
4 line	fall	P	both	Sex*Treatment	3.13849e-05	0.0989246
4 line	fall	P	both	Sex*Treatment*Genotype	0.00257079	0.844045
4 line	spring	P	both	Genotype	0.24877	70.3745
4 line	spring	P	both	Treatment	0.0230511	11.0881
4 line	spring	P	both	Sex	0.521998	112.169
4 line	spring	P	both	Treatment*Genotype	0.00642529	2.47338
4 line	spring	P	both	Sex*Genotype	0.0147119	5.98695
4 line	spring	P	both	Sex*Treatment	0.000716499	0.670806
4 line	spring	P	both	Sex*Treatment*Genotype	0.000314297	0.0567728
4 line	fall and spring	P	F	Genotype	0.557096	65.9162
4 line	fall and spring	P	F	Treatment	0.0370015	7.90014
4 line	fall and spring	P	F	Treatment*Genotype	0.0109075	1.71521
4 line	fall and spring	P	F	time replicate	0.0194327	4.52203
4 line	fall and spring	P	M	Genotype	0.597561	72.3752
4 line	fall and spring	P	M	Treatment	0.0357971	8.20822
4 line	fall and spring	P	M	Treatment*Genotype	0.00539402	0.827418
4 line	fall and spring	P	M	time replicate	0.0258526	6.18265
4 line	fall	P	F	Genotype	0.598636	32.9779
4 line	fall	P	F	Treatment	0.0245303	3.12967
4 line	fall	P	F	Treatment*Genotype	0.0560471	4.79352
4 line	spring	P	F	Genotype	0.565013	35.9196
4 line	spring	P	F	Treatment	0.0505912	5.89261
4 line	spring	P	F	Treatment*Genotype	0.00787887	0.560867
4 line	fall	P	M	Genotype	0.668359	34.8628
4 line	fall	P	M	Treatment	0.0283524	3.40607
4 line	fall	P	M	Treatment*Genotype	0.0212608	1.65062
4 line	spring	P	M	Genotype	0.566962	37.3525
4 line	spring	P	M	Treatment	0.0533535	6.54977
4 line	spring	P	M	Treatment*Genotype	0.0293125	2.75283
4 line	fall	F1 and F2	F	Treatment	0.024075	7.25217
4 line	fall	F1 and F2	F	Generation	0.03362	10.9088
4 line	fall	F1 and F2	F	Genotype	0.351409	72.139
4 line	fall	F1 and F2	F	Generation*Treatment	0.00378852	1.17827
4 line	fall	F1 and F2	F	Genotype*Treatment	0.105466	25.1374
4 line	fall	F1 and F2	F	Genotype*Generation	0.0500984	13.7141
4 line	fall	F1 and F2	F	Genotype*Generation*Treatment	0.0767733	18.4244
4 line	spring	F1 and F2	F	Treatment	0.025835	14.4476
4 line	spring	F1 and F2	F	Generation	0.0134186	8.57488
4 line	spring	F1 and F2	F	Genotype	0.682094	185.223
4 line	spring	F1 and F2	F	Generation*Treatment	0.00137033	0.806462
4 line	spring	F1 and F2	F	Genotype*Treatment	0.0116353	4.58619
4 line	spring	F1 and F2	F	Genotype*Generation	0.00598344	2.95946
4 line	spring	F1 and F2	F	Genotype*Generation*Treatment	0.0132023	5.36586
4 line	fall	F1 and F2	M	Treatment	0.0198393	8.4927
4 line	fall	F1 and F2	M	Generation	0.0124261	6.20994
4 line	fall	F1 and F2	M	Genotype	0.46814	111.209
4 line	fall	F1 and F2	M	Generation*Treatment	0.04161	17.042
4 line	fall	F1 and F2	M	Genotype*Treatment	0.0183147	5.63335
4 line	fall	F1 and F2	M	Genotype*Generation	0.0423997	16.4988
4 line	fall	F1 and F2	M	Genotype*Generation*Treatment	0.0584046	20.0929
4 line	spring	F1 and F2	M	Treatment	0.0218801	9.8725
4 line	spring	F1 and F2	M	Generation	0.0417204	19.2847
4 line	spring	F1 and F2	M	Genotype	0.563568	144.446
4 line	spring	F1 and F2	M	Generation*Treatment	0.00552124	2.56091
4 line	spring	F1 and F2	M	Genotype*Treatment	0.0277584	9.80131
4 line	spring	F1 and F2	M	Genotype*Generation	0.011563	4.69943
4 line	spring	F1 and F2	M	Genotype*Generation*Treatment	0.048733	18.0452

## Sheet: 3 Line variance explained
Study	Phenotype	Generation	Effect	Variance Explained	NLP
3 line	Protein	F1	Genotype	0.133	2.473
3 line	Protein	F1	Treatment	0.01	0.201
3 line	Protein	F1	Treatment*Genotype	0.17	2.214
3 line	Protein	F2	Genotype	0.068	1.424
3 line	Protein	F2	Treatment	0.066	1.393
3 line	Protein	F2	Treatment*Genotype	0.062	0.712
3 line	Protein	P	Genotype	0.355	5.968
3 line	Protein	P	Treatment	0.126	3.172
3 line	Protein	P	Treatment*Genotype	0.051	1.098
3 line	Egg Volume	F1	Genotype	0.02	1.022
3 line	Egg Volume	F1	Treatment	0.019	0.929
3 line	Egg Volume	F1	Treatment*Genotype	0.036	1.088
3 line	Egg Volume	F2	Genotype	0.201	11.207
3 line	Egg Volume	F2	Treatment	0.003	0.202
3 line	Egg Volume	F2	Treatment*Genotype	0.042	1.759
3 line	Egg Volume	P	Genotype	0.064	3.223
3 line	Egg Volume	P	Treatment	0.027	1.397
3 line	Egg Volume	P	Treatment*Genotype	0.023	0.622
3 line	log corr tg	F1	Genotype	0.289577	3.16697
3 line	log corr tg	F1	treatment	0.00339168	0.0446432
3 line	log corr tg	F1	Genotype*treatment	0.0613726	0.34204
3 line	log corr tg	F2	Genotype	0.0718915	0.889384
3 line	log corr tg	F2	treatment	0.000636497	0.00818361
3 line	log corr tg	F2	Genotype*treatment	0.0278198	0.0973194
3 line	log corr tg	P	Genotype	0.311622	3.33028
3 line	log corr tg	P	treatment	0.149892	2.36964
3 line	log corr tg	P	Genotype*treatment	0.0959232	1.20451
3 line	log corr gluc	F1	Genotype	0.603173	3.71307
3 line	log corr gluc	F1	treatment	0.0127939	0.138095
3 line	log corr gluc	F1	treatment*Genotype	0.0718609	0.317717
3 line	log corr gluc	F2	Genotype	0.47402	3.27127
3 line	log corr gluc	F2	treatment	0.000266239	0.00274056
3 line	log corr gluc	F2	treatment*Genotype	0.0596543	0.224442
3 line	log corr gluc	P	Genotype	0.167081	0.4206
3 line	log corr gluc	P	treatment	0.0442897	0.32884
3 line	log corr gluc	P	treatment*Genotype	0.136933	0.350485
3 line	Female Weight	F1	Genotype	0.003	0.166
3 line	Female Weight	F1	Treatment	0.026	1.478
3 line	Female Weight	F1	Treatment*Genotype	0.024	0.73
3 line	Female Weight	F2	Genotype	0.138	7.894
3 line	Female Weight	F2	Treatment	0.023	1.409
3 line	Female Weight	F2	Treatment*Genotype	0.018	0.556
3 line	Female Weight	P	Genotype	0.035	2.474
3 line	Female Weight	P	Treatment	0.007	0.87
3 line	Female Weight	P	Treatment*Genotype	0.01	0.748
3 line	Male Weight	F1	Genotype	0.012	0.843
3 line	Male Weight	F1	Treatment	0.052	3.453
3 line	Male Weight	F1	Treatment*Genotype	0.064	3.217
3 line	Male Weight	F2	Genotype	0.047	2.291
3 line	Male Weight	F2	Treatment	0.014	0.711
3 line	Male Weight	F2	Treatment*Genotype	0.018	0.405
3 line	Male Weight	P	Genotype	0.058	4.218
3 line	Male Weight	P	Treatment	0.001	0.214
3 line	Male Weight	P	Treatment*Genotype	0.011	0.837
3 line	Triglycerides	F1	Genotype	0.147	1.624
3 line	Triglycerides	F1	Treatment	0.017	0.203
3 line	Triglycerides	F1	Treatment*Genotype	0.114	0.708
3 line	Triglycerides	F2	Genotype	0.116	1.582
3 line	Triglycerides	F2	Treatment	0.029	0.412
3 line	Triglycerides	F2	Treatment*Genotype	0.074	0.517
3 line	Triglycerides	P	Genotype	0.139	1.137
3 line	Triglycerides	P	Treatment	0.009	0.269
3 line	Triglycerides	P	Treatment*Genotype	0.055	0.472
3 line	Trehalose	F1	Genotype	0.29	3.141
3 line	Trehalose	F1	Treatment	0.003	0.039
3 line	Trehalose	F1	Treatment*Genotype	0.031	0.116
3 line	Trehalose	F2	Genotype	0.168	2.193
3 line	Trehalose	F2	Treatment	0.01	0.137
3 line	Trehalose	F2	Treatment*Genotype	0.021	0.071
3 line	Trehalose	P	Genotype	0.067	0.515
3 line	Trehalose	P	Treatment	0.053	0.758
3 line	Trehalose	P	Treatment*Genotype	0.015	0.116

## Sheet: 10 Line Weight Mean SE
Genotype	Treatment	Generation	Sex	N	Mean Weight	SE Weight
DGRP 153	Control	F1	F	21	1.66937	0.0597063
DGRP 153	Control	F1	M	17	1.33549	0.0187103
DGRP 153	Control	F2	F	14	1.96929	0.0231103
DGRP 153	Control	F2	M	18	1.37741	0.0295249
DGRP 153	Control	P	F	21	1.7281	0.0212973
DGRP 153	Control	P	M	22	1.30636	0.018044
DGRP 153	Fat	P	F	14	1.69393	0.0251659
DGRP 153	Fat	P	M	25	1.29307	0.0179917
DGRP 153	MA	F1	F	19	1.73263	0.0224022
DGRP 153	MA	F1	M	17	1.20853	0.0248451
DGRP 153	MA	F2	F	22	1.6297	0.0261162
DGRP 153	MA	F2	M	20	1.573	0.0177258
DGRP 153	PA	F1	F	18	1.73426	0.0385718
DGRP 153	PA	F1	M	23	1.39877	0.0127216
DGRP 153	PA	F2	F	14	1.64429	0.0129921
DGRP 153	PA	F2	M	41	1.31984	0.0174503
DGRP 440	Control	F1	F	10	1.72433	0.0301685
DGRP 440	Control	F1	M	11	1.27152	0.0228979
DGRP 440	Control	F2	F	17	1.54451	0.0177075
DGRP 440	Control	F2	M	18	1.18662	0.016895
DGRP 440	Control	P	F	20	1.50067	0.0176045
DGRP 440	Control	P	M	15	1.16	0.0237179
DGRP 440	Fat	P	F	20	1.543	0.0203463
DGRP 440	Fat	P	M	9	1.09963	0.0571776
DGRP 440	MA	F1	F	23	1.52072	0.0208746
DGRP 440	MA	F1	M	19	0.976842	0.0338339
DGRP 440	MA	F2	F	7	1.75667	0.0299382
DGRP 440	MA	F2	M	5	1.202	0.0661782
DGRP 440	PA	F1	F	23	1.4987	0.022025
DGRP 440	PA	F1	M	20	1.16117	0.0138545
DGRP 440	PA	F2	F	33	1.45737	0.0209531
DGRP 440	PA	F2	M	15	1.25489	0.0271638
DGRP 748	Control	F1	F	14	1.42143	0.0343592
DGRP 748	Control	F1	M	12	1.12278	0.0183165
DGRP 748	Control	F2	F	29	1.21914	0.021541
DGRP 748	Control	F2	M	32	1.00693	0.0219849
DGRP 748	Control	P	F	19	1.36772	0.0130029
DGRP 748	Control	P	M	20	1.067	0.0106894
DGRP 748	Fat	P	F	17	1.32784	0.0226077
DGRP 748	Fat	P	M	19	1.01825	0.0138903
DGRP 748	MA	F1	F	25	1.60253	0.0183215
DGRP 748	MA	F1	M	28	0.948452	0.0221311
DGRP 748	MA	F2	F	22	1.31197	0.0184704
DGRP 748	MA	F2	M	23	1.05768	0.0114293
DGRP 748	PA	F1	F	20	1.53825	0.038111
DGRP 748	PA	F1	M	21	1.15873	0.014835
DGRP 748	PA	F2	F	35	1.4481	0.0194841
DGRP 748	PA	F2	M	28	0.921905	0.0152448
DGRP 787	Control	F1	F	10	1.29067	0.0423501
DGRP 787	Control	F1	M	14	1.03619	0.0240849
DGRP 787	Control	F2	F	6	1.28306	0.045867
DGRP 787	Control	F2	M	6	1.14333	0.0476873
DGRP 787	Control	P	F	14	1.28917	0.0209254
DGRP 787	Control	P	M	12	0.882778	0.0371656
DGRP 787	Fat	P	F	9	1.31593	0.0215937
DGRP 787	Fat	P	M	7	1.04786	0.0248719
DGRP 787	MA	F1	F	16	1.37854	0.0301324
DGRP 787	MA	F1	M	17	1.06922	0.0123058
DGRP 787	MA	F2	F	15	1.31311	0.00955888
DGRP 787	MA	F2	M	27	1.03148	0.0143337
DGRP 787	PA	F1	F	6	1.43222	0.0560533
DGRP 787	PA	F1	M	6	1.06722	0.0403817
DGRP 787	PA	F2	F	11	1.42636	0.0262523
DGRP 787	PA	F2	M	12	1.02389	0.0322575
DGRP 801	Control	F1	F	16	1.34937	0.0216842
DGRP 801	Control	F1	M	19	1.02789	0.0124284
DGRP 801	Control	F2	F	20	1.4765	0.0283756
DGRP 801	Control	F2	M	14	1.0431	0.0290267
DGRP 801	Control	P	F	14	1.43929	0.0334105
DGRP 801	Control	P	M	14	1.03452	0.0236261
DGRP 801	Fat	P	F	17	1.53559	0.0178507
DGRP 801	Fat	P	M	19	1.03649	0.0152422
DGRP 801	MA	F1	F	17	1.37961	0.026273
DGRP 801	MA	F1	M	22	1.06561	0.0149528
DGRP 801	MA	F2	F	24	1.31486	0.024866
DGRP 801	MA	F2	M	15	1.11067	0.0114605
DGRP 801	PA	F1	F	16	1.41667	0.024625
DGRP 801	PA	F1	M	12	1.04222	0.0155826
DGRP 801	PA	F2	F	20	1.337	0.0258141
DGRP 801	PA	F2	M	21	1.08095	0.0172089
DGRP 802	Control	F1	F	20	1.6245	0.0250068
DGRP 802	Control	F1	M	22	1.17848	0.0196221
DGRP 802	Control	F2	F	21	1.46889	0.0292058
DGRP 802	Control	F2	M	17	1.13804	0.0278712
DGRP 802	Control	P	F	16	1.61875	0.0375929
DGRP 802	Control	P	M	20	1.22867	0.0154776
DGRP 802	Fat	P	F	14	1.52762	0.0181583
DGRP 802	Fat	P	M	10	1.158	0.0137634
DGRP 802	MA	F1	F	19	1.68719	0.0270252
DGRP 802	MA	F1	M	21	1.21254	0.0207898
DGRP 802	MA	F2	F	14	1.57238	0.0318295
DGRP 802	MA	F2	M	10	1.22533	0.0149749
DGRP 802	PA	F1	F	21	1.7219	0.0250677
DGRP 802	PA	F1	M	19	1.24965	0.028646
DGRP 802	PA	F2	F	21	1.51889	0.0302412
DGRP 802	PA	F2	M	32	1.44479	0.0172284
DGRP 805	Control	F1	F	9	1.49	0.0643941
DGRP 805	Control	F1	M	7	1.24857	0.0493495
DGRP 805	Control	F2	F	19	1.41474	0.0261814
DGRP 805	Control	F2	M	18	1.19704	0.0287678
DGRP 805	Control	P	F	13	1.19051	0.0373801
DGRP 805	Control	P	M	19	0.995789	0.0126759
DGRP 805	Fat	P	F	15	1.42022	0.0200171
DGRP 805	Fat	P	M	11	1.10818	0.0193707
DGRP 805	MA	F1	F	21	1.09873	0.0540098
DGRP 805	MA	F1	M	24	1.11569	0.0223629
DGRP 805	MA	F2	F	17	1.36392	0.0418479
DGRP 805	MA	F2	M	21	1.10413	0.0252604
DGRP 805	PA	F1	F	13	1.62487	0.0342785
DGRP 805	PA	F1	M	10	1.36767	0.0287563
DGRP 805	PA	F2	F	22	1.58348	0.0250238
DGRP 805	PA	F2	M	18	1.30259	0.0203055
DGRP 900	Control	F1	F	18	1.4225	0.0195632
DGRP 900	Control	F1	M	19	1.07211	0.0183819
DGRP 900	Control	F2	F	12	1.40111	0.0224596
DGRP 900	Control	F2	M	18	1.06667	0.0260272
DGRP 900	Control	P	F	12	1.43778	0.0273626
DGRP 900	Control	P	M	17	1.09382	0.0237471
DGRP 900	Fat	P	F	10	1.45733	0.0230341
DGRP 900	Fat	P	M	16	1.08979	0.0133141
DGRP 900	MA	F1	F	17	1.45098	0.0248357
DGRP 900	MA	F1	M	23	1.1142	0.014401
DGRP 900	MA	F2	F	14	1.4819	0.0273353
DGRP 900	MA	F2	M	17	1.16176	0.0129766
DGRP 900	PA	F1	F	18	1.41093	0.0329287
DGRP 900	PA	F1	M	16	1.20458	0.00861134
DGRP 900	PA	F2	F	16	1.43937	0.0256422
DGRP 900	PA	F2	M	18	1.20185	0.0174505
DGRP 907	Control	F1	F	19	1.33649	0.0234493
DGRP 907	Control	F1	M	20	1.07683	0.0145527
DGRP 907	Control	F2	F	26	1.34231	0.027253
DGRP 907	Control	F2	M	22	1.06939	0.01771
DGRP 907	Control	P	F	15	1.37156	0.02687
DGRP 907	Control	P	M	17	1.10804	0.015551
DGRP 907	Fat	P	F	13	1.32154	0.0341348
DGRP 907	Fat	P	M	12	1.0425	0.0345635
DGRP 907	MA	F1	F	19	1.36965	0.038397
DGRP 907	MA	F1	M	25	0.927867	0.0305783
DGRP 907	MA	F2	F	32	1.24849	0.017918
DGRP 907	MA	F2	M	18	1.15315	0.0144707
DGRP 907	PA	F1	F	18	1.38759	0.0396763
DGRP 907	PA	F1	M	20	1.09467	0.01659
DGRP 907	PA	F2	F	23	1.42696	0.0216694
DGRP 907	PA	F2	M	16	1.195	0.0171944
DGRP 911	Control	F1	F	11	1.51121	0.0290011
DGRP 911	Control	F1	M	33	1.13667	0.0119729
DGRP 911	Control	F2	F	19	1.41825	0.0193534
DGRP 911	Control	F2	M	16	1.21417	0.0133767
DGRP 911	Control	P	F	15	1.49444	0.0288522
DGRP 911	Control	P	M	24	1.09556	0.0152695
DGRP 911	Fat	P	F	19	1.29491	0.0316098
DGRP 911	Fat	P	M	16	0.979583	0.0199162
DGRP 911	MA	F1	F	20	1.61067	0.0282445
DGRP 911	MA	F1	M	21	1.04825	0.0104289
DGRP 911	MA	F2	F	6	1.43417	0.042018
DGRP 911	MA	F2	M	7	1.02143	0.0466035
DGRP 911	PA	F1	F	18	1.44722	0.0290021
DGRP 911	PA	F1	M	18	1.06593	0.0150684
DGRP 911	PA	F2	F	25	1.23007	0.026707
DGRP 911	PA	F2	M	16	1.21146	0.0179376

## Sheet: 4 Line Weight Mean SE
Genotype	Treatment	Generation	Sex	Time Replicate	N	Mean Weight	SE Weight
DGRP 153	Control	F1	F	spring	29	1.7246	0.0212289
DGRP 153	Control	F1	M	spring	33	1.28949	0.016697
DGRP 153	Control	F2	F	spring	29	1.78454	0.0214695
DGRP 153	Control	F2	M	spring	36	1.3588	0.0129761
DGRP 153	HF	P	F	spring	23	1.55029	0.0254875
DGRP 153	HF	P	M	spring	22	1.16636	0.02066
DGRP 153	MA	F1	F	spring	31	1.66753	0.0177692
DGRP 153	MA	F1	M	spring	28	1.26649	0.0197576
DGRP 153	MA	F2	F	spring	34	1.66941	0.0161718
DGRP 153	MA	F2	M	spring	30	1.35056	0.0135151
DGRP 153	Control	P	F	spring	24	1.6925	0.0228506
DGRP 153	Control	P	M	spring	25	1.30467	0.0123498
DGRP 153	PA	F1	F	spring	33	1.72424	0.016445
DGRP 153	PA	F1	M	spring	32	1.31135	0.0106675
DGRP 153	PA	F2	F	spring	29	1.6752	0.0155394
DGRP 153	PA	F2	M	spring	27	1.37531	0.0131832
DGRP 440	Control	F1	F	spring	23	1.54457	0.0200001
DGRP 440	Control	F1	M	spring	27	1.17457	0.0249013
DGRP 440	Control	F2	F	spring	28	1.5619	0.0145129
DGRP 440	Control	F2	M	spring	26	1.14821	0.0152284
DGRP 440	HF	P	F	spring	21	1.50286	0.0257288
DGRP 440	HF	P	M	spring	22	1.10068	0.0173893
DGRP 440	MA	F1	F	spring	28	1.41327	0.0265889
DGRP 440	MA	F1	M	spring	22	1.11045	0.0198458
DGRP 440	MA	F2	F	spring	29	1.4242	0.0212661
DGRP 440	MA	F2	M	spring	25	1.1368	0.0171253
DGRP 440	Control	P	F	spring	24	1.54125	0.0391217
DGRP 440	Control	P	M	spring	17	1.11941	0.0178918
DGRP 440	PA	F1	F	spring	24	1.40083	0.0288223
DGRP 440	PA	F1	M	spring	18	0.925185	0.0200512
DGRP 440	PA	F2	F	spring	25	1.47613	0.0210517
DGRP 440	PA	F2	M	spring	25	1.16013	0.0143559
DGRP 748	Control	F1	F	spring	28	1.32762	0.0204022
DGRP 748	Control	F1	M	spring	33	1.08455	0.0113344
DGRP 748	Control	F2	F	spring	25	1.30493	0.011552
DGRP 748	Control	F2	M	spring	28	1.10595	0.00998729
DGRP 748	HF	P	F	spring	23	1.21601	0.0238243
DGRP 748	HF	P	M	spring	19	0.977368	0.0201788
DGRP 748	MA	F1	F	spring	32	1.2462	0.0112187
DGRP 748	MA	F1	M	spring	30	1.03978	0.011372
DGRP 748	MA	F2	F	spring	23	1.38681	0.0178616
DGRP 748	MA	F2	M	spring	29	1.10736	0.0100877
DGRP 748	Control	P	F	spring	22	1.2997	0.0198429
DGRP 748	Control	P	M	spring	32	1.01773	0.0109241
DGRP 748	PA	F1	F	spring	33	1.21717	0.0125203
DGRP 748	PA	F1	M	spring	29	1.05983	0.0129571
DGRP 748	PA	F2	F	spring	27	1.32284	0.0144233
DGRP 748	PA	F2	M	spring	24	0.99625	0.017387
DGRP 911	Control	F1	F	spring	21	1.36397	0.0182757
DGRP 911	Control	F1	M	spring	23	1.0629	0.0207578
DGRP 911	Control	F2	F	spring	19	1.43868	0.0166465
DGRP 911	Control	F2	M	spring	20	1.15	0.0134534
DGRP 911	HF	P	F	spring	25	1.3108	0.0224568
DGRP 911	HF	P	M	spring	25	0.989333	0.0153563
DGRP 911	MA	F1	F	spring	24	1.29007	0.0224506
DGRP 911	MA	F1	M	spring	28	0.925655	0.0207656
DGRP 911	MA	F2	F	spring	25	1.40733	0.012258
DGRP 911	MA	F2	M	spring	23	1.11667	0.0123732
DGRP 911	Control	P	F	spring	28	1.36952	0.0179659
DGRP 911	Control	P	M	spring	22	1.03182	0.0145887
DGRP 911	PA	F1	F	spring	20	1.31917	0.0155459
DGRP 911	PA	F1	M	spring	20	1.0675	0.0208572
DGRP 911	PA	F2	F	spring	26	1.34878	0.0177156
DGRP 911	PA	F2	M	spring	23	1.05174	0.0205927

## Sheet: 3 Line Phenotype Mean SE
Phenotype	Genotype	Generation	Treatment	N	Mean	SE
Protein	11291	F1	Control	13	0.205651	0.0139064
Protein	11291	F1	MA	9	0.225815	0.0168556
Protein	11291	F1	PA	11	0.184733	0.0122453
Protein	11291	F2	Control	15	0.208461	0.00829633
Protein	11291	F2	MA	13	0.196411	0.0119596
Protein	11291	F2	PA	14	0.19512	0.0151878
Protein	11291	P	Control	14	0.179191	0.00942819
Protein	11291	P	HF	7	0.257718	0.0218425
Protein	12062	F1	Control	6	0.179445	0.0117677
Protein	12062	F1	MA	5	0.137359	0.0172486
Protein	12062	F1	PA	7	0.169012	0.0192857
Protein	12062	F2	Control	9	0.234701	0.0114681
Protein	12062	F2	MA	9	0.215165	0.0121225
Protein	12062	F2	PA	9	0.22409	0.00930905
Protein	12062	P	Control	15	0.127188	0.00910898
Protein	12062	P	HF	5	0.149881	0.0189807
Protein	22271	F1	Control	7	0.15619	0.00890618
Protein	22271	F1	MA	8	0.208233	0.0153333
Protein	22271	F1	PA	8	0.219087	0.009352
Protein	22271	F2	Control	6	0.235329	0.0204896
Protein	22271	F2	MA	7	0.183777	0.018574
Protein	22271	F2	PA	9	0.248741	0.0169148
Protein	22271	P	Control	7	0.148186	0.00957937
Protein	22271	P	HF	6	0.174239	0.0179696
Egg Volume	11291	F1	Control	25	0.0891904	0.0015095
Egg Volume	11291	F1	MA	25	0.0890976	0.00143873
Egg Volume	11291	F1	PA	25	0.0868176	0.00155882
Egg Volume	11291	F2	Control	25	0.0914944	0.00145924
Egg Volume	11291	F2	MA	25	0.0905524	0.00126086
Egg Volume	11291	F2	PA	25	0.0942144	0.000993681
Egg Volume	11291	P	Control	25	0.0881644	0.0011955
Egg Volume	11291	P	MA	25	0.0912724	0.0014512
Egg Volume	11291	P	PA	25	0.0910384	0.00110243
Egg Volume	12062	F1	Control	25	0.0913788	0.00144106
Egg Volume	12062	F1	MA	25	0.09332	0.00163745
Egg Volume	12062	F1	PA	25	0.0870592	0.00154645
Egg Volume	12062	F2	Control	25	0.101018	0.0023156
Egg Volume	12062	F2	MA	25	0.102502	0.00177725
Egg Volume	12062	F2	PA	25	0.101611	0.00182128
Egg Volume	12062	P	Control	24	0.0918229	0.00221938
Egg Volume	12062	P	MA	24	0.0994396	0.00257605
Egg Volume	12062	P	PA	24	0.0952838	0.00198651
Egg Volume	22271	F1	Control	25	0.0904448	0.000868987
Egg Volume	22271	F1	MA	25	0.0896928	0.00145734
Egg Volume	22271	F1	PA	25	0.0914832	0.0011886
Egg Volume	22271	F2	Control	26	0.0968115	0.00118041
Egg Volume	22271	F2	MA	26	0.0978962	0.00152236
Egg Volume	22271	F2	PA	25	0.0914304	0.00135451
Egg Volume	22271	P	Control	24	0.0921142	0.00208503
Egg Volume	22271	P	MA	25	0.0920424	0.00100274
Egg Volume	22271	P	PA	26	0.0915638	0.00105368
Triglyceride	11291	F1	Control	9	0.917048	0.117631
Triglyceride	11291	F1	MA	6	0.71098	0.131415
Triglyceride	11291	F1	PA	8	0.672495	0.0925245
Triglyceride	11291	F2	Control	10	0.763677	0.090445
Triglyceride	11291	F2	MA	9	0.877627	0.168966
Triglyceride	11291	F2	PA	10	0.732561	0.0988541
Triglyceride	11291	P	Control	10	1.00226	0.108374
Triglyceride	11291	P	HF	5	0.729977	0.0788644
Triglyceride	12062	F1	Control	4	0.776717	0.210079
Triglyceride	12062	F1	MA	3	0.809801	0.11771
Triglyceride	12062	F1	PA	5	0.870673	0.146749
Triglyceride	12062	F2	Control	6	1.12334	0.182094
Triglyceride	12062	F2	MA	6	0.747859	0.0513814
Triglyceride	12062	F2	PA	6	0.96797	0.172898
Triglyceride	12062	P	Control	10	0.790068	0.0719307
Triglyceride	12062	P	HF	4	0.883241	0.0746042
Triglyceride	22271	F1	Control	5	0.898178	0.106077
Triglyceride	22271	F1	MA	5	1.02671	0.162671
Triglyceride	22271	F1	PA	5	1.33166	0.225341
Triglyceride	22271	F2	Control	4	1.15615	0.243381
Triglyceride	22271	F2	MA	5	0.943884	0.0716964
Triglyceride	22271	F2	PA	6	1.29313	0.207243
Triglyceride	22271	P	Control	5	1.15184	0.0968613
Triglyceride	22271	P	HF	4	1.12864	0.312722
Trehalose	11291	F1	Control	9	0.00990474	0.00164006
Trehalose	11291	F1	MA	5	0.00806636	0.00151018
Trehalose	11291	F1	PA	8	0.0127912	0.00121348
Trehalose	11291	F2	Control	10	0.0572783	0.00966937
Trehalose	11291	F2	MA	10	0.0355837	0.00999913
Trehalose	11291	F2	PA	10	0.0402236	0.0109923
Trehalose	11291	P	Control	10	0.0407306	0.00908056
Trehalose	11291	P	HF	5	0.0656887	0.0126076
Trehalose	12062	F1	Control	4	0.0416822	0.0212039
Trehalose	12062	F1	MA	3	0.0353516	0.0163275
Trehalose	12062	F1	PA	6	0.0289338	0.0113763
Trehalose	12062	F2	Control	5	0.0517309	0.0247095
Trehalose	12062	F2	MA	6	0.056979	0.0165748
Trehalose	12062	F2	PA	6	0.0498278	0.0116763
Trehalose	12062	P	Control	10	0.0304689	0.00885834
Trehalose	12062	P	HF	4	0.0358864	0.0244082
Trehalose	22271	F1	Control	5	0.0203607	0.00199972
Trehalose	22271	F1	MA	5	0.0255795	0.00274424
Trehalose	22271	F1	PA	5	0.0229986	0.00264658
Trehalose	22271	F2	Control	4	0.0190219	0.00604841
Trehalose	22271	F2	MA	5	0.0138925	0.00172022
Trehalose	22271	F2	PA	5	0.0145445	0.00209799
Trehalose	22271	P	Control	5	0.0290433	0.0123753
Trehalose	22271	P	HF	4	0.0469298	0.0246422
Female Weight	11291	F1	Control	17	1.54765	0.0364564
Female Weight	11291	F1	MA	34	1.51412	0.0176018
Female Weight	11291	F1	PA	30	1.42333	0.0233776
Female Weight	11291	F2	Control	36	1.43833	0.0297223
Female Weight	11291	F2	MA	23	1.53957	0.0312233
Female Weight	11291	F2	PA	27	1.50259	0.0365366
Female Weight	11291	P	Control	103	1.47835	0.0115849
Female Weight	11291	P	HF	33	1.41273	0.0309639
Female Weight	12062	F1	Control	24	1.49708	0.0372345
Female Weight	12062	F1	MA	19	1.45947	0.0324125
Female Weight	12062	F1	PA	23	1.47913	0.033486
Female Weight	12062	F2	Control	22	1.57227	0.0362348
Female Weight	12062	F2	MA	27	1.5537	0.0304858
Female Weight	12062	F2	PA	18	1.57389	0.0398784
Female Weight	12062	P	Control	86	1.50919	0.0166662
Female Weight	12062	P	HF	25	1.5256	0.0309574
Female Weight	22271	F1	Control	40	1.48325	0.0182658
Female Weight	22271	F1	MA	38	1.49658	0.0247384
Female Weight	22271	F1	PA	32	1.45406	0.0229079
Female Weight	22271	F2	Control	34	1.33382	0.0266054
Female Weight	22271	F2	MA	20	1.4215	0.0381498
Female Weight	22271	F2	PA	31	1.43871	0.021829
Female Weight	22271	P	Control	43	1.47372	0.0232399
Female Weight	22271	P	HF	32	1.43938	0.0269555
Male Weight	11291	F1	Control	35	1.20314	0.0170652
Male Weight	11291	F1	MA	25	1.2336	0.0334359
Male Weight	11291	F1	PA	36	1.05639	0.0257804
Male Weight	11291	F2	Control	27	1.1663	0.0192239
Male Weight	11291	F2	MA	19	1.21579	0.0279757
Male Weight	11291	F2	PA	10	1.215	0.036094
Male Weight	11291	P	Control	82	1.14695	0.0121551
Male Weight	11291	P	HF	37	1.16838	0.0134148
Male Weight	12062	F1	Control	29	1.21897	0.0257945
Male Weight	12062	F1	MA	20	1.1775	0.0329104
Male Weight	12062	F1	PA	25	1.1676	0.0226368
Male Weight	12062	F2	Control	27	1.26333	0.0223798
Male Weight	12062	F2	MA	19	1.24316	0.0277947
Male Weight	12062	F2	PA	28	1.28357	0.0228592
Male Weight	12062	P	Control	94	1.22809	0.013439
Male Weight	12062	P	HF	32	1.23313	0.0206665
Male Weight	22271	F1	Control	43	1.21302	0.0192165
Male Weight	22271	F1	MA	36	1.18944	0.0161979
Male Weight	22271	F1	PA	32	1.1975	0.0202156
Male Weight	22271	F2	Control	14	1.19286	0.0220745
Male Weight	22271	F2	MA	31	1.24968	0.0174472
Male Weight	22271	F2	PA	43	1.22326	0.0161483
Male Weight	22271	P	Control	49	1.22816	0.017354
Male Weight	22271	P	HF	26	1.17962	0.020535
Log Triglyceride/Protein	11291	F1	cont	9	0.592615	0.0495096
Log Triglyceride/Protein	11291	F1	MA	6	0.463061	0.0770139
Log Triglyceride/Protein	11291	F1	PA	8	0.478304	0.0662284
Log Triglyceride/Protein	11291	F2	cont	10	0.521334	0.0399348
Log Triglyceride/Protein	11291	F2	MA	9	0.556843	0.0653815
Log Triglyceride/Protein	11291	F2	PA	10	0.547557	0.0623374
Log Triglyceride/Protein	11291	P	cont	10	0.705852	0.0319752
Log Triglyceride/Protein	11291	P	HF	5	0.44225	0.0690555
Log Triglyceride/Protein	12062	F1	cont	4	0.60449	0.117037
Log Triglyceride/Protein	12062	F1	MA	3	0.718434	0.0359003
Log Triglyceride/Protein	12062	F1	PA	5	0.646105	0.0657753
Log Triglyceride/Protein	12062	F2	cont	6	0.630896	0.0657192
Log Triglyceride/Protein	12062	F2	MA	6	0.536438	0.0471364
Log Triglyceride/Protein	12062	F2	PA	6	0.598204	0.0549559
Log Triglyceride/Protein	12062	P	cont	10	0.742644	0.0302219
Log Triglyceride/Protein	12062	P	HF	4	0.723449	0.0681374
Log Triglyceride/Protein	22271	F1	cont	5	0.735085	0.02878
Log Triglyceride/Protein	22271	F1	MA	5	0.679057	0.0544519
Log Triglyceride/Protein	22271	F1	PA	5	0.749307	0.0621679
Log Triglyceride/Protein	22271	F2	cont	4	0.614807	0.107686
Log Triglyceride/Protein	22271	F2	MA	5	0.67588	0.0477138
Log Triglyceride/Protein	22271	F2	PA	6	0.647743	0.0449801
Log Triglyceride/Protein	22271	P	cont	5	0.857327	0.0514435
Log Triglyceride/Protein	22271	P	HF	4	0.738971	0.098487
Log Trehalose/Protein	11291	F1	cont	9	-1.4461	0.0622516
Log Trehalose/Protein	11291	F1	MA	5	-1.46884	0.223024
Log Trehalose/Protein	11291	F1	PA	8	-1.07468	0.121099
Log Trehalose/Protein	11291	F2	cont	10	-0.35748	0.0425788
Log Trehalose/Protein	11291	F2	MA	10	-0.480803	0.205873
Log Trehalose/Protein	11291	F2	PA	10	-0.319433	0.0384511
Log Trehalose/Protein	11291	P	cont	10	-0.307219	0.0355517
Log Trehalose/Protein	11291	P	HF	5	-0.435155	0.00582151
Log Trehalose/Protein	12062	F1	cont	4	-0.630334	0.336535
Log Trehalose/Protein	12062	F1	MA	3	-0.462179	0.335606
Log Trehalose/Protein	12062	F1	PA	6	-0.529041	0.415272
Log Trehalose/Protein	12062	F2	cont	5	-0.720019	0.461756
Log Trehalose/Protein	12062	F2	MA	6	-0.445791	0.12448
Log Trehalose/Protein	12062	F2	PA	6	-0.447802	0.025493
Log Trehalose/Protein	12062	P	cont	10	-0.356434	0.178645
Log Trehalose/Protein	12062	P	HF	1	0.11632
Log Trehalose/Protein	22271	F1	cont	5	-0.820962	0.0507027
Log Trehalose/Protein	22271	F1	MA	5	-0.834349	0.0566062
Log Trehalose/Protein	22271	F1	PA	5	-0.942378	0.0339879
Log Trehalose/Protein	22271	F2	cont	4	-0.961509	0.140423
Log Trehalose/Protein	22271	F2	MA	5	-1.09135	0.0151823
Log Trehalose/Protein	22271	F2	PA	5	-1.22239	0.0694763
Log Trehalose/Protein	22271	P	cont	5	-0.500857	0.364617
Log Trehalose/Protein	22271	P	HF	4	-0.424917	0.264463

## Sheet: 10 Line Raw Data
Weight	n	Genotype	Treatment	Generation	Sex
0.59	1	DGRP 153	Control	F1	F
4.64	3	DGRP 153	Control	F1	F
4.8	3	DGRP 153	Control	F1	F
4.8	3	DGRP 153	Control	F1	F
4.83	3	DGRP 153	Control	F1	F
4.86	3	DGRP 153	Control	F1	F
4.88	3	DGRP 153	Control	F1	F
4.93	3	DGRP 153	Control	F1	F
4.94	3	DGRP 153	Control	F1	F
5.05	3	DGRP 153	Control	F1	F
5.06	3	DGRP 153	Control	F1	F
5.17	3	DGRP 153	Control	F1	F
5.18	3	DGRP 153	Control	F1	F
5.2	3	DGRP 153	Control	F1	F
5.23	3	DGRP 153	Control	F1	F
5.42	3	DGRP 153	Control	F1	F
5.45	3	DGRP 153	Control	F1	F
5.6	3	DGRP 153	Control	F1	F
5.72	3	DGRP 153	Control	F1	F
5.81	3	DGRP 153	Control	F1	F
5.83	3	DGRP 153	Control	F1	F
4.57	3	DGRP 153	MA	F1	F
4.74	3	DGRP 153	MA	F1	F
4.79	3	DGRP 153	MA	F1	F
5	3	DGRP 153	MA	F1	F
5.01	3	DGRP 153	MA	F1	F
5.07	3	DGRP 153	MA	F1	F
5.13	3	DGRP 153	MA	F1	F
5.16	3	DGRP 153	MA	F1	F
5.18	3	DGRP 153	MA	F1	F
5.24	3	DGRP 153	MA	F1	F
5.24	3	DGRP 153	MA	F1	F
5.24	3	DGRP 153	MA	F1	F
5.31	3	DGRP 153	MA	F1	F
5.36	3	DGRP 153	MA	F1	F
5.42	3	DGRP 153	MA	F1	F
5.51	3	DGRP 153	MA	F1	F
1.84	1	DGRP 153	MA	F1	F
5.62	3	DGRP 153	MA	F1	F
5.65	3	DGRP 153	MA	F1	F
1.27	1	DGRP 153	PA	F1	F
4.63	3	DGRP 153	PA	F1	F
4.9	3	DGRP 153	PA	F1	F
4.99	3	DGRP 153	PA	F1	F
5.09	3	DGRP 153	PA	F1	F
5.1	3	DGRP 153	PA	F1	F
5.14	3	DGRP 153	PA	F1	F
5.19	3	DGRP 153	PA	F1	F
5.24	3	DGRP 153	PA	F1	F
5.27	3	DGRP 153	PA	F1	F
5.32	3	DGRP 153	PA	F1	F
5.34	3	DGRP 153	PA	F1	F
5.34	3	DGRP 153	PA	F1	F
5.4	3	DGRP 153	PA	F1	F
5.43	3	DGRP 153	PA	F1	F
5.46	3	DGRP 153	PA	F1	F
5.7	3	DGRP 153	PA	F1	F
6.3	3	DGRP 153	PA	F1	F
4.71	3	DGRP 440	Control	F1	F
3.28	2	DGRP 440	Control	F1	F
4.97	3	DGRP 440	Control	F1	F
5.03	3	DGRP 440	Control	F1	F
5.06	3	DGRP 440	Control	F1	F
5.27	3	DGRP 440	Control	F1	F
5.31	3	DGRP 440	Control	F1	F
5.34	3	DGRP 440	Control	F1	F
5.44	3	DGRP 440	Control	F1	F
5.68	3	DGRP 440	Control	F1	F
3.99	3	DGRP 440	MA	F1	F
4.03	3	DGRP 440	MA	F1	F
4.17	3	DGRP 440	MA	F1	F
4.19	3	DGRP 440	MA	F1	F
4.25	3	DGRP 440	MA	F1	F
4.36	3	DGRP 440	MA	F1	F
4.43	3	DGRP 440	MA	F1	F
4.43	3	DGRP 440	MA	F1	F
4.47	3	DGRP 440	MA	F1	F
4.51	3	DGRP 440	MA	F1	F
4.53	3	DGRP 440	MA	F1	F
4.54	3	DGRP 440	MA	F1	F
4.57	3	DGRP 440	MA	F1	F
4.65	3	DGRP 440	MA	F1	F
4.74	3	DGRP 440	MA	F1	F
4.8	3	DGRP 440	MA	F1	F
4.85	3	DGRP 440	MA	F1	F
4.85	3	DGRP 440	MA	F1	F
4.85	3	DGRP 440	MA	F1	F
4.86	3	DGRP 440	MA	F1	F
4.93	3	DGRP 440	MA	F1	F
4.93	3	DGRP 440	MA	F1	F
5	3	DGRP 440	MA	F1	F
3.89	3	DGRP 440	PA	F1	F
4.09	3	DGRP 440	PA	F1	F
4.13	3	DGRP 440	PA	F1	F
2.8	2	DGRP 440	PA	F1	F
4.25	3	DGRP 440	PA	F1	F
4.25	3	DGRP 440	PA	F1	F
4.26	3	DGRP 440	PA	F1	F
4.28	3	DGRP 440	PA	F1	F
4.3	3	DGRP 440	PA	F1	F
4.42	3	DGRP 440	PA	F1	F
4.44	3	DGRP 440	PA	F1	F
4.48	3	DGRP 440	PA	F1	F
4.5	3	DGRP 440	PA	F1	F
4.55	3	DGRP 440	PA	F1	F
4.65	3	DGRP 440	PA	F1	F
4.65	3	DGRP 440	PA	F1	F
4.67	3	DGRP 440	PA	F1	F
4.72	3	DGRP 440	PA	F1	F
4.75	3	DGRP 440	PA	F1	F
4.86	3	DGRP 440	PA	F1	F
4.91	3	DGRP 440	PA	F1	F
5.04	3	DGRP 440	PA	F1	F
5.12	3	DGRP 440	PA	F1	F
3.71	3	DGRP 748	Control	F1	F
3.81	3	DGRP 748	Control	F1	F
3.93	3	DGRP 748	Control	F1	F
1.31	1	DGRP 748	Control	F1	F
4	3	DGRP 748	Control	F1	F
4.03	3	DGRP 748	Control	F1	F
4.22	3	DGRP 748	Control	F1	F
4.28	3	DGRP 748	Control	F1	F
4.32	3	DGRP 748	Control	F1	F
4.51	3	DGRP 748	Control	F1	F
4.53	3	DGRP 748	Control	F1	F
4.67	3	DGRP 748	Control	F1	F
4.8	3	DGRP 748	Control	F1	F
4.96	3	DGRP 748	Control	F1	F
4.3	3	DGRP 748	MA	F1	F
4.34	3	DGRP 748	MA	F1	F
4.37	3	DGRP 748	MA	F1	F
4.46	3	DGRP 748	MA	F1	F
4.56	3	DGRP 748	MA	F1	F
4.62	3	DGRP 748	MA	F1	F
4.65	3	DGRP 748	MA	F1	F
4.67	3	DGRP 748	MA	F1	F
4.67	3	DGRP 748	MA	F1	F
4.68	3	DGRP 748	MA	F1	F
4.72	3	DGRP 748	MA	F1	F
4.78	3	DGRP 748	MA	F1	F
4.78	3	DGRP 748	MA	F1	F
4.86	3	DGRP 748	MA	F1	F
4.94	3	DGRP 748	MA	F1	F
4.97	3	DGRP 748	MA	F1	F
4.97	3	DGRP 748	MA	F1	F
5	3	DGRP 748	MA	F1	F
5.01	3	DGRP 748	MA	F1	F
5.05	3	DGRP 748	MA	F1	F
5.08	3	DGRP 748	MA	F1	F
5.13	3	DGRP 748	MA	F1	F
5.14	3	DGRP 748	MA	F1	F
5.2	3	DGRP 748	MA	F1	F
5.24	3	DGRP 748	MA	F1	F
4.02	3	DGRP 748	PA	F1	F
4.12	3	DGRP 748	PA	F1	F
4.13	3	DGRP 748	PA	F1	F
4.16	3	DGRP 748	PA	F1	F
4.31	3	DGRP 748	PA	F1	F
4.32	3	DGRP 748	PA	F1	F
2.91	2	DGRP 748	PA	F1	F
4.38	3	DGRP 748	PA	F1	F
4.39	3	DGRP 748	PA	F1	F
4.52	3	DGRP 748	PA	F1	F
4.52	3	DGRP 748	PA	F1	F
4.53	3	DGRP 748	PA	F1	F
4.71	3	DGRP 748	PA	F1	F
4.71	3	DGRP 748	PA	F1	F
4.71	3	DGRP 748	PA	F1	F
4.74	3	DGRP 748	PA	F1	F
4.78	3	DGRP 748	PA	F1	F
5.13	3	DGRP 748	PA	F1	F
5.73	3	DGRP 748	PA	F1	F
6.02	3	DGRP 748	PA	F1	F
3.15	3	DGRP 787	Control	F1	F
3.43	3	DGRP 787	Control	F1	F
3.68	3	DGRP 787	Control	F1	F
3.74	3	DGRP 787	Control	F1	F
3.87	3	DGRP 787	Control	F1	F
3.94	3	DGRP 787	Control	F1	F
4.01	3	DGRP 787	Control	F1	F
4.04	3	DGRP 787	Control	F1	F
4.37	3	DGRP 787	Control	F1	F
4.49	3	DGRP 787	Control	F1	F
3.29	3	DGRP 787	MA	F1	F
3.64	3	DGRP 787	MA	F1	F
3.83	3	DGRP 787	MA	F1	F
3.93	3	DGRP 787	MA	F1	F
3.93	3	DGRP 787	MA	F1	F
4.07	3	DGRP 787	MA	F1	F
4.09	3	DGRP 787	MA	F1	F
4.19	3	DGRP 787	MA	F1	F
4.2	3	DGRP 787	MA	F1	F
4.21	3	DGRP 787	MA	F1	F
4.26	3	DGRP 787	MA	F1	F
4.27	3	DGRP 787	MA	F1	F
3	2	DGRP 787	MA	F1	F
4.51	3	DGRP 787	MA	F1	F
4.53	3	DGRP 787	MA	F1	F
4.72	3	DGRP 787	MA	F1	F
2.56	2	DGRP 787	PA	F1	F
3.85	3	DGRP 787	PA	F1	F
4.24	3	DGRP 787	PA	F1	F
4.45	3	DGRP 787	PA	F1	F
4.49	3	DGRP 787	PA	F1	F
4.91	3	DGRP 787	PA	F1	F
3.5	3	DGRP 801	Control	F1	F
3.72	3	DGRP 801	Control	F1	F
3.79	3	DGRP 801	Control	F1	F
3.79	3	DGRP 801	Control	F1	F
3.85	3	DGRP 801	Control	F1	F
3.96	3	DGRP 801	Control	F1	F
4.08	3	DGRP 801	Control	F1	F
1.36	1	DGRP 801	Control	F1	F
4.13	3	DGRP 801	Control	F1	F
4.13	3	DGRP 801	Control	F1	F
4.15	3	DGRP 801	Control	F1	F
4.22	3	DGRP 801	Control	F1	F
4.22	3	DGRP 801	Control	F1	F
4.34	3	DGRP 801	Control	F1	F
4.37	3	DGRP 801	Control	F1	F
4.44	3	DGRP 801	Control	F1	F
3.55	3	DGRP 801	MA	F1	F
3.55	3	DGRP 801	MA	F1	F
3.91	3	DGRP 801	MA	F1	F
1.31	1	DGRP 801	MA	F1	F
3.98	3	DGRP 801	MA	F1	F
4.07	3	DGRP 801	MA	F1	F
4.08	3	DGRP 801	MA	F1	F
4.09	3	DGRP 801	MA	F1	F
4.14	3	DGRP 801	MA	F1	F
4.17	3	DGRP 801	MA	F1	F
4.17	3	DGRP 801	MA	F1	F
4.25	3	DGRP 801	MA	F1	F
4.25	3	DGRP 801	MA	F1	F
4.29	3	DGRP 801	MA	F1	F
4.49	3	DGRP 801	MA	F1	F
4.63	3	DGRP 801	MA	F1	F
4.81	3	DGRP 801	MA	F1	F
3.59	3	DGRP 801	PA	F1	F
3.87	3	DGRP 801	PA	F1	F
4.01	3	DGRP 801	PA	F1	F
4.05	3	DGRP 801	PA	F1	F
4.08	3	DGRP 801	PA	F1	F
4.13	3	DGRP 801	PA	F1	F
4.23	3	DGRP 801	PA	F1	F
4.24	3	DGRP 801	PA	F1	F
4.26	3	DGRP 801	PA	F1	F
4.3	3	DGRP 801	PA	F1	F
4.33	3	DGRP 801	PA	F1	F
1.49	1	DGRP 801	PA	F1	F
4.54	3	DGRP 801	PA	F1	F
4.57	3	DGRP 801	PA	F1	F
4.66	3	DGRP 801	PA	F1	F
4.67	3	DGRP 801	PA	F1	F
4.35	3	DGRP 802	Control	F1	F
4.42	3	DGRP 802	Control	F1	F
4.44	3	DGRP 802	Control	F1	F
4.53	3	DGRP 802	Control	F1	F
4.59	3	DGRP 802	Control	F1	F
4.62	3	DGRP 802	Control	F1	F
4.65	3	DGRP 802	Control	F1	F
4.74	3	DGRP 802	Control	F1	F
4.81	3	DGRP 802	Control	F1	F
4.83	3	DGRP 802	Control	F1	F
4.87	3	DGRP 802	Control	F1	F
4.94	3	DGRP 802	Control	F1	F
4.95	3	DGRP 802	Control	F1	F
4.99	3	DGRP 802	Control	F1	F
5.17	3	DGRP 802	Control	F1	F
5.18	3	DGRP 802	Control	F1	F
5.26	3	DGRP 802	Control	F1	F
5.3	3	DGRP 802	Control	F1	F
5.34	3	DGRP 802	Control	F1	F
1.83	1	DGRP 802	Control	F1	F
4.12	3	DGRP 802	MA	F1	F
4.57	3	DGRP 802	MA	F1	F
4.61	3	DGRP 802	MA	F1	F
4.66	3	DGRP 802	MA	F1	F
4.92	3	DGRP 802	MA	F1	F
5	3	DGRP 802	MA	F1	F
5.03	3	DGRP 802	MA	F1	F
5.05	3	DGRP 802	MA	F1	F
5.1	3	DGRP 802	MA	F1	F
5.13	3	DGRP 802	MA	F1	F
5.16	3	DGRP 802	MA	F1	F
3.48	2	DGRP 802	MA	F1	F
5.3	3	DGRP 802	MA	F1	F
5.35	3	DGRP 802	MA	F1	F
5.35	3	DGRP 802	MA	F1	F
5.36	3	DGRP 802	MA	F1	F
5.37	3	DGRP 802	MA	F1	F
5.4	3	DGRP 802	MA	F1	F
5.47	3	DGRP 802	MA	F1	F
4.57	3	DGRP 802	PA	F1	F
4.62	3	DGRP 802	PA	F1	F
4.68	3	DGRP 802	PA	F1	F
4.76	3	DGRP 802	PA	F1	F
4.87	3	DGRP 802	PA	F1	F
4.87	3	DGRP 802	PA	F1	F
4.91	3	DGRP 802	PA	F1	F
4.91	3	DGRP 802	PA	F1	F
5.12	3	DGRP 802	PA	F1	F
5.27	3	DGRP 802	PA	F1	F
5.31	3	DGRP 802	PA	F1	F
5.32	3	DGRP 802	PA	F1	F
5.34	3	DGRP 802	PA	F1	F
5.35	3	DGRP 802	PA	F1	F
5.37	3	DGRP 802	PA	F1	F
5.42	3	DGRP 802	PA	F1	F
5.45	3	DGRP 802	PA	F1	F
5.54	3	DGRP 802	PA	F1	F
5.58	3	DGRP 802	PA	F1	F
5.59	3	DGRP 802	PA	F1	F
5.63	3	DGRP 802	PA	F1	F
3.51	3	DGRP 805	Control	F1	F
3.8	3	DGRP 805	Control	F1	F
4.26	3	DGRP 805	Control	F1	F
4.28	3	DGRP 805	Control	F1	F
4.62	3	DGRP 805	Control	F1	F
4.63	3	DGRP 805	Control	F1	F
4.79	3	DGRP 805	Control	F1	F
4.94	3	DGRP 805	Control	F1	F
5.4	3	DGRP 805	Control	F1	F
0.52	1	DGRP 805	MA	F1	F
2.08	3	DGRP 805	MA	F1	F
2.15	3	DGRP 805	MA	F1	F
2.55	3	DGRP 805	MA	F1	F
2.74	3	DGRP 805	MA	F1	F
2.94	3	DGRP 805	MA	F1	F
3.09	3	DGRP 805	MA	F1	F
3.22	3	DGRP 805	MA	F1	F
3.31	3	DGRP 805	MA	F1	F
3.44	3	DGRP 805	MA	F1	F
3.46	3	DGRP 805	MA	F1	F
3.49	3	DGRP 805	MA	F1	F
3.56	3	DGRP 805	MA	F1	F
3.61	3	DGRP 805	MA	F1	F
3.77	3	DGRP 805	MA	F1	F
3.85	3	DGRP 805	MA	F1	F
3.9	3	DGRP 805	MA	F1	F
3.92	3	DGRP 805	MA	F1	F
3.98	3	DGRP 805	MA	F1	F
4.02	3	DGRP 805	MA	F1	F
4.58	3	DGRP 805	MA	F1	F
1.43	1	DGRP 805	PA	F1	F
4.38	3	DGRP 805	PA	F1	F
4.54	3	DGRP 805	PA	F1	F
4.54	3	DGRP 805	PA	F1	F
4.7	3	DGRP 805	PA	F1	F
4.83	3	DGRP 805	PA	F1	F
4.93	3	DGRP 805	PA	F1	F
4.94	3	DGRP 805	PA	F1	F
5.02	3	DGRP 805	PA	F1	F
5.19	3	DGRP 805	PA	F1	F
5.22	3	DGRP 805	PA	F1	F
5.3	3	DGRP 805	PA	F1	F
5.49	3	DGRP 805	PA	F1	F
3.92	3	DGRP 900	Control	F1	F
3.93	3	DGRP 900	Control	F1	F
3.95	3	DGRP 900	Control	F1	F
3.97	3	DGRP 900	Control	F1	F
4.07	3	DGRP 900	Control	F1	F
4.12	3	DGRP 900	Control	F1	F
4.2	3	DGRP 900	Control	F1	F
4.2	3	DGRP 900	Control	F1	F
4.23	3	DGRP 900	Control	F1	F
4.27	3	DGRP 900	Control	F1	F
4.31	3	DGRP 900	Control	F1	F
4.33	3	DGRP 900	Control	F1	F
4.34	3	DGRP 900	Control	F1	F
4.51	3	DGRP 900	Control	F1	F
3.05	2	DGRP 900	Control	F1	F
4.62	3	DGRP 900	Control	F1	F
4.63	3	DGRP 900	Control	F1	F
4.64	3	DGRP 900	Control	F1	F
3.64	3	DGRP 900	MA	F1	F
3.96	3	DGRP 900	MA	F1	F
4.04	3	DGRP 900	MA	F1	F
4.06	3	DGRP 900	MA	F1	F
4.12	3	DGRP 900	MA	F1	F
4.21	3	DGRP 900	MA	F1	F
4.39	3	DGRP 900	MA	F1	F
4.4	3	DGRP 900	MA	F1	F
4.41	3	DGRP 900	MA	F1	F
4.47	3	DGRP 900	MA	F1	F
4.48	3	DGRP 900	MA	F1	F
4.55	3	DGRP 900	MA	F1	F
4.58	3	DGRP 900	MA	F1	F
4.58	3	DGRP 900	MA	F1	F
4.61	3	DGRP 900	MA	F1	F
4.63	3	DGRP 900	MA	F1	F
4.87	3	DGRP 900	MA	F1	F
3.34	3	DGRP 900	PA	F1	F
3.38	3	DGRP 900	PA	F1	F
3.68	3	DGRP 900	PA	F1	F
3.9	3	DGRP 900	PA	F1	F
4.02	3	DGRP 900	PA	F1	F
4.2	3	DGRP 900	PA	F1	F
4.22	3	DGRP 900	PA	F1	F
4.25	3	DGRP 900	PA	F1	F
4.31	3	DGRP 900	PA	F1	F
4.37	3	DGRP 900	PA	F1	F
4.44	3	DGRP 900	PA	F1	F
4.46	3	DGRP 900	PA	F1	F
4.49	3	DGRP 900	PA	F1	F
4.49	3	DGRP 900	PA	F1	F
4.55	3	DGRP 900	PA	F1	F
4.68	3	DGRP 900	PA	F1	F
4.69	3	DGRP 900	PA	F1	F
4.72	3	DGRP 900	PA	F1	F
3.45	3	DGRP 907	Control	F1	F
3.5	3	DGRP 907	Control	F1	F
1.21	1	DGRP 907	Control	F1	F
3.75	3	DGRP 907	Control	F1	F
3.76	3	DGRP 907	Control	F1	F
3.82	3	DGRP 907	Control	F1	F
3.86	3	DGRP 907	Control	F1	F
3.86	3	DGRP 907	Control	F1	F
3.98	3	DGRP 907	Control	F1	F
4.01	3	DGRP 907	Control	F1	F
4.15	3	DGRP 907	Control	F1	F
4.16	3	DGRP 907	Control	F1	F
4.19	3	DGRP 907	Control	F1	F
4.22	3	DGRP 907	Control	F1	F
4.34	3	DGRP 907	Control	F1	F
4.35	3	DGRP 907	Control	F1	F
4.37	3	DGRP 907	Control	F1	F
4.37	3	DGRP 907	Control	F1	F
4.41	3	DGRP 907	Control	F1	F
0.89	1	DGRP 907	MA	F1	F
3.1	3	DGRP 907	MA	F1	F
3.99	3	DGRP 907	MA	F1	F
3.99	3	DGRP 907	MA	F1	F
4	3	DGRP 907	MA	F1	F
4.01	3	DGRP 907	MA	F1	F
4.02	3	DGRP 907	MA	F1	F
4.05	3	DGRP 907	MA	F1	F
4.06	3	DGRP 907	MA	F1	F
4.17	3	DGRP 907	MA	F1	F
4.24	3	DGRP 907	MA	F1	F
4.26	3	DGRP 907	MA	F1	F
4.29	3	DGRP 907	MA	F1	F
4.32	3	DGRP 907	MA	F1	F
4.36	3	DGRP 907	MA	F1	F
4.4	3	DGRP 907	MA	F1	F
4.6	3	DGRP 907	MA	F1	F
4.74	3	DGRP 907	MA	F1	F
4.8	3	DGRP 907	MA	F1	F
2.68	3	DGRP 907	PA	F1	F
3.58	3	DGRP 907	PA	F1	F
3.9	3	DGRP 907	PA	F1	F
3.98	3	DGRP 907	PA	F1	F
3.98	3	DGRP 907	PA	F1	F
4.01	3	DGRP 907	PA	F1	F
4.02	3	DGRP 907	PA	F1	F
4.02	3	DGRP 907	PA	F1	F
4.03	3	DGRP 907	PA	F1	F
4.15	3	DGRP 907	PA	F1	F
4.24	3	DGRP 907	PA	F1	F
4.36	3	DGRP 907	PA	F1	F
4.51	3	DGRP 907	PA	F1	F
4.66	3	DGRP 907	PA	F1	F
4.67	3	DGRP 907	PA	F1	F
4.71	3	DGRP 907	PA	F1	F
4.71	3	DGRP 907	PA	F1	F
4.72	3	DGRP 907	PA	F1	F
4.04	3	DGRP 911	Control	F1	F
4.13	3	DGRP 911	Control	F1	F
4.34	3	DGRP 911	Control	F1	F
4.4	3	DGRP 911	Control	F1	F
4.45	3	DGRP 911	Control	F1	F
4.61	3	DGRP 911	Control	F1	F
4.64	3	DGRP 911	Control	F1	F
4.71	3	DGRP 911	Control	F1	F
4.79	3	DGRP 911	Control	F1	F
4.81	3	DGRP 911	Control	F1	F
4.95	3	DGRP 911	Control	F1	F
4.33	3	DGRP 911	MA	F1	F
4.33	3	DGRP 911	MA	F1	F
4.37	3	DGRP 911	MA	F1	F
4.46	3	DGRP 911	MA	F1	F
4.51	3	DGRP 911	MA	F1	F
4.53	3	DGRP 911	MA	F1	F
4.57	3	DGRP 911	MA	F1	F
4.6	3	DGRP 911	MA	F1	F
4.67	3	DGRP 911	MA	F1	F
4.8	3	DGRP 911	MA	F1	F
4.8	3	DGRP 911	MA	F1	F
4.88	3	DGRP 911	MA	F1	F
4.89	3	DGRP 911	MA	F1	F
5.05	3	DGRP 911	MA	F1	F
5.08	3	DGRP 911	MA	F1	F
5.26	3	DGRP 911	MA	F1	F
5.29	3	DGRP 911	MA	F1	F
5.31	3	DGRP 911	MA	F1	F
3.58	2	DGRP 911	MA	F1	F
5.54	3	DGRP 911	MA	F1	F
3.52	3	DGRP 911	PA	F1	F
3.89	3	DGRP 911	PA	F1	F
3.97	3	DGRP 911	PA	F1	F
3.97	3	DGRP 911	PA	F1	F
4.16	3	DGRP 911	PA	F1	F
4.17	3	DGRP 911	PA	F1	F
4.21	3	DGRP 911	PA	F1	F
4.26	3	DGRP 911	PA	F1	F
4.3	3	DGRP 911	PA	F1	F
4.36	3	DGRP 911	PA	F1	F
4.36	3	DGRP 911	PA	F1	F
4.42	3	DGRP 911	PA	F1	F
4.69	3	DGRP 911	PA	F1	F
4.7	3	DGRP 911	PA	F1	F
4.77	3	DGRP 911	PA	F1	F
4.77	3	DGRP 911	PA	F1	F
4.79	3	DGRP 911	PA	F1	F
4.84	3	DGRP 911	PA	F1	F
5.5	3	DGRP 153	Control	F2	F
5.53	3	DGRP 153	Control	F2	F
5.57	3	DGRP 153	Control	F2	F
5.76	3	DGRP 153	Control	F2	F
5.79	3	DGRP 153	Control	F2	F
5.87	3	DGRP 153	Control	F2	F
5.88	3	DGRP 153	Control	F2	F
5.95	3	DGRP 153	Control	F2	F
6.02	3	DGRP 153	Control	F2	F
6.04	3	DGRP 153	Control	F2	F
6.09	3	DGRP 153	Control	F2	F
6.11	3	DGRP 153	Control	F2	F
6.29	3	DGRP 153	Control	F2	F
6.31	3	DGRP 153	Control	F2	F
4.27	3	DGRP 153	MA	F2	F
4.34	3	DGRP 153	MA	F2	F
4.38	3	DGRP 153	MA	F2	F
4.53	3	DGRP 153	MA	F2	F
4.61	3	DGRP 153	MA	F2	F
4.63	3	DGRP 153	MA	F2	F
4.65	3	DGRP 153	MA	F2	F
4.65	3	DGRP 153	MA	F2	F
4.72	3	DGRP 153	MA	F2	F
4.79	3	DGRP 153	MA	F2	F
4.86	3	DGRP 153	MA	F2	F
4.92	3	DGRP 153	MA	F2	F
3.28	2	DGRP 153	MA	F2	F
5.04	3	DGRP 153	MA	F2	F
3.36	2	DGRP 153	MA	F2	F
5.1	3	DGRP 153	MA	F2	F
5.16	3	DGRP 153	MA	F2	F
5.25	3	DGRP 153	MA	F2	F
5.32	3	DGRP 153	MA	F2	F
5.4	3	DGRP 153	MA	F2	F
5.49	3	DGRP 153	MA	F2	F
5.49	3	DGRP 153	MA	F2	F
4.64	3	DGRP 153	PA	F2	F
4.8	3	DGRP 153	PA	F2	F
4.81	3	DGRP 153	PA	F2	F
4.85	3	DGRP 153	PA	F2	F
4.87	3	DGRP 153	PA	F2	F
4.92	3	DGRP 153	PA	F2	F
4.92	3	DGRP 153	PA	F2	F
4.93	3	DGRP 153	PA	F2	F
4.97	3	DGRP 153	PA	F2	F
4.98	3	DGRP 153	PA	F2	F
4.99	3	DGRP 153	PA	F2	F
5	3	DGRP 153	PA	F2	F
5.15	3	DGRP 153	PA	F2	F
5.23	3	DGRP 153	PA	F2	F
1.41	1	DGRP 440	Control	F2	F
4.3	3	DGRP 440	Control	F2	F
4.38	3	DGRP 440	Control	F2	F
4.45	3	DGRP 440	Control	F2	F
4.48	3	DGRP 440	Control	F2	F
4.57	3	DGRP 440	Control	F2	F
4.6	3	DGRP 440	Control	F2	F
4.62	3	DGRP 440	Control	F2	F
4.66	3	DGRP 440	Control	F2	F
4.68	3	DGRP 440	Control	F2	F
4.69	3	DGRP 440	Control	F2	F
4.7	3	DGRP 440	Control	F2	F
4.72	3	DGRP 440	Control	F2	F
4.84	3	DGRP 440	Control	F2	F
4.91	3	DGRP 440	Control	F2	F
4.93	3	DGRP 440	Control	F2	F
5.01	3	DGRP 440	Control	F2	F
4.94	3	DGRP 440	MA	F2	F
5.1	3	DGRP 440	MA	F2	F
5.16	3	DGRP 440	MA	F2	F
5.27	3	DGRP 440	MA	F2	F
5.29	3	DGRP 440	MA	F2	F
5.48	3	DGRP 440	MA	F2	F
5.65	3	DGRP 440	MA	F2	F
3.35	3	DGRP 440	PA	F2	F
3.63	3	DGRP 440	PA	F2	F
3.87	3	DGRP 440	PA	F2	F
3.96	3	DGRP 440	PA	F2	F
3.98	3	DGRP 440	PA	F2	F
2.68	2	DGRP 440	PA	F2	F
4.03	3	DGRP 440	PA	F2	F
4.05	3	DGRP 440	PA	F2	F
4.21	3	DGRP 440	PA	F2	F
4.22	3	DGRP 440	PA	F2	F
4.31	3	DGRP 440	PA	F2	F
4.31	3	DGRP 440	PA	F2	F
4.35	3	DGRP 440	PA	F2	F
4.36	3	DGRP 440	PA	F2	F
4.38	3	DGRP 440	PA	F2	F
4.39	3	DGRP 440	PA	F2	F
4.42	3	DGRP 440	PA	F2	F
4.49	3	DGRP 440	PA	F2	F
4.49	3	DGRP 440	PA	F2	F
4.52	3	DGRP 440	PA	F2	F
4.55	3	DGRP 440	PA	F2	F
4.55	3	DGRP 440	PA	F2	F
4.56	3	DGRP 440	PA	F2	F
4.58	3	DGRP 440	PA	F2	F
4.6	3	DGRP 440	PA	F2	F
4.61	3	DGRP 440	PA	F2	F
4.64	3	DGRP 440	PA	F2	F
4.68	3	DGRP 440	PA	F2	F
4.7	3	DGRP 440	PA	F2	F
4.79	3	DGRP 440	PA	F2	F
4.81	3	DGRP 440	PA	F2	F
4.83	3	DGRP 440	PA	F2	F
5.04	3	DGRP 440	PA	F2	F
3.02	3	DGRP 748	Control	F2	F
2.03	2	DGRP 748	Control	F2	F
3.21	3	DGRP 748	Control	F2	F
3.22	3	DGRP 748	Control	F2	F
3.27	3	DGRP 748	Control	F2	F
3.3	3	DGRP 748	Control	F2	F
3.35	3	DGRP 748	Control	F2	F
3.46	3	DGRP 748	Control	F2	F
3.54	3	DGRP 748	Control	F2	F
3.54	3	DGRP 748	Control	F2	F
3.6	3	DGRP 748	Control	F2	F
3.61	3	DGRP 748	Control	F2	F
3.62	3	DGRP 748	Control	F2	F
3.64	3	DGRP 748	Control	F2	F
3.64	3	DGRP 748	Control	F2	F
3.68	3	DGRP 748	Control	F2	F
3.68	3	DGRP 748	Control	F2	F
3.7	3	DGRP 748	Control	F2	F
3.73	3	DGRP 748	Control	F2	F
3.73	3	DGRP 748	Control	F2	F
3.75	3	DGRP 748	Control	F2	F
3.79	3	DGRP 748	Control	F2	F
3.92	3	DGRP 748	Control	F2	F
3.94	3	DGRP 748	Control	F2	F
4.13	3	DGRP 748	Control	F2	F
4.16	3	DGRP 748	Control	F2	F
4.21	3	DGRP 748	Control	F2	F
4.26	3	DGRP 748	Control	F2	F
4.32	3	DGRP 748	Control	F2	F
1.08	1	DGRP 748	MA	F2	F
3.54	3	DGRP 748	MA	F2	F
3.69	3	DGRP 748	MA	F2	F
3.71	3	DGRP 748	MA	F2	F
3.76	3	DGRP 748	MA	F2	F
3.79	3	DGRP 748	MA	F2	F
3.8	3	DGRP 748	MA	F2	F
3.8	3	DGRP 748	MA	F2	F
3.88	3	DGRP 748	MA	F2	F
3.91	3	DGRP 748	MA	F2	F
3.97	3	DGRP 748	MA	F2	F
3.98	3	DGRP 748	MA	F2	F
4.01	3	DGRP 748	MA	F2	F
4.05	3	DGRP 748	MA	F2	F
4.1	3	DGRP 748	MA	F2	F
4.1	3	DGRP 748	MA	F2	F
4.1	3	DGRP 748	MA	F2	F
4.12	3	DGRP 748	MA	F2	F
4.16	3	DGRP 748	MA	F2	F
4.25	3	DGRP 748	MA	F2	F
4.3	3	DGRP 748	MA	F2	F
4.33	3	DGRP 748	MA	F2	F
3.87	3	DGRP 748	PA	F2	F
3.88	3	DGRP 748	PA	F2	F
3.9	3	DGRP 748	PA	F2	F
3.94	3	DGRP 748	PA	F2	F
3.95	3	DGRP 748	PA	F2	F
3.95	3	DGRP 748	PA	F2	F
3.96	3	DGRP 748	PA	F2	F
4.02	3	DGRP 748	PA	F2	F
4.07	3	DGRP 748	PA	F2	F
4.13	3	DGRP 748	PA	F2	F
4.17	3	DGRP 748	PA	F2	F
4.19	3	DGRP 748	PA	F2	F
4.2	3	DGRP 748	PA	F2	F
4.2	3	DGRP 748	PA	F2	F
4.26	3	DGRP 748	PA	F2	F
4.27	3	DGRP 748	PA	F2	F
4.28	3	DGRP 748	PA	F2	F
4.29	3	DGRP 748	PA	F2	F
4.31	3	DGRP 748	PA	F2	F
4.33	3	DGRP 748	PA	F2	F
4.36	3	DGRP 748	PA	F2	F
4.4	3	DGRP 748	PA	F2	F
4.4	3	DGRP 748	PA	F2	F
4.46	3	DGRP 748	PA	F2	F
4.5	3	DGRP 748	PA	F2	F
4.5	3	DGRP 748	PA	F2	F
4.52	3	DGRP 748	PA	F2	F
4.53	3	DGRP 748	PA	F2	F
4.58	3	DGRP 748	PA	F2	F
4.75	3	DGRP 748	PA	F2	F
4.76	3	DGRP 748	PA	F2	F
4.83	3	DGRP 748	PA	F2	F
1.69	1	DGRP 748	PA	F2	F
5.09	3	DGRP 748	PA	F2	F
5.13	3	DGRP 748	PA	F2	F
3.41	3	DGRP 787	Control	F2	F
3.5	3	DGRP 787	Control	F2	F
2.59	2	DGRP 787	Control	F2	F
3.96	3	DGRP 787	Control	F2	F
4.04	3	DGRP 787	Control	F2	F
4.3	3	DGRP 787	Control	F2	F
3.72	3	DGRP 787	MA	F2	F
3.83	3	DGRP 787	MA	F2	F
3.84	3	DGRP 787	MA	F2	F
3.85	3	DGRP 787	MA	F2	F
3.85	3	DGRP 787	MA	F2	F
3.89	3	DGRP 787	MA	F2	F
3.9	3	DGRP 787	MA	F2	F
3.96	3	DGRP 787	MA	F2	F
3.97	3	DGRP 787	MA	F2	F
3.99	3	DGRP 787	MA	F2	F
4	3	DGRP 787	MA	F2	F
4.03	3	DGRP 787	MA	F2	F
4.06	3	DGRP 787	MA	F2	F
4.08	3	DGRP 787	MA	F2	F
4.12	3	DGRP 787	MA	F2	F
3.86	3	DGRP 787	PA	F2	F
4.07	3	DGRP 787	PA	F2	F
4.08	3	DGRP 787	PA	F2	F
4.15	3	DGRP 787	PA	F2	F
4.16	3	DGRP 787	PA	F2	F
4.2	3	DGRP 787	PA	F2	F
4.24	3	DGRP 787	PA	F2	F
4.44	3	DGRP 787	PA	F2	F
4.6	3	DGRP 787	PA	F2	F
4.6	3	DGRP 787	PA	F2	F
4.67	3	DGRP 787	PA	F2	F
3.67	3	DGRP 801	Control	F2	F
3.83	3	DGRP 801	Control	F2	F
3.85	3	DGRP 801	Control	F2	F
3.86	3	DGRP 801	Control	F2	F
4.12	3	DGRP 801	Control	F2	F
4.24	3	DGRP 801	Control	F2	F
4.35	3	DGRP 801	Control	F2	F
4.44	3	DGRP 801	Control	F2	F
4.47	3	DGRP 801	Control	F2	F
4.5	3	DGRP 801	Control	F2	F
4.54	3	DGRP 801	Control	F2	F
4.6	3	DGRP 801	Control	F2	F
4.65	3	DGRP 801	Control	F2	F
4.7	3	DGRP 801	Control	F2	F
4.71	3	DGRP 801	Control	F2	F
4.73	3	DGRP 801	Control	F2	F
4.74	3	DGRP 801	Control	F2	F
4.75	3	DGRP 801	Control	F2	F
4.91	3	DGRP 801	Control	F2	F
4.93	3	DGRP 801	Control	F2	F
0.87	1	DGRP 801	MA	F2	F
3.46	3	DGRP 801	MA	F2	F
3.52	3	DGRP 801	MA	F2	F
3.59	3	DGRP 801	MA	F2	F
3.87	3	DGRP 801	MA	F2	F
3.88	3	DGRP 801	MA	F2	F
3.91	3	DGRP 801	MA	F2	F
3.94	3	DGRP 801	MA	F2	F
3.96	3	DGRP 801	MA	F2	F
3.99	3	DGRP 801	MA	F2	F
4	3	DGRP 801	MA	F2	F
4.01	3	DGRP 801	MA	F2	F
4.01	3	DGRP 801	MA	F2	F
4.04	3	DGRP 801	MA	F2	F
4.04	3	DGRP 801	MA	F2	F
4.06	3	DGRP 801	MA	F2	F
4.07	3	DGRP 801	MA	F2	F
4.11	3	DGRP 801	MA	F2	F
4.17	3	DGRP 801	MA	F2	F
4.2	3	DGRP 801	MA	F2	F
4.24	3	DGRP 801	MA	F2	F
4.3	3	DGRP 801	MA	F2	F
4.34	3	DGRP 801	MA	F2	F
4.35	3	DGRP 801	MA	F2	F
3.22	3	DGRP 801	PA	F2	F
3.37	3	DGRP 801	PA	F2	F
3.43	3	DGRP 801	PA	F2	F
3.65	3	DGRP 801	PA	F2	F
3.85	3	DGRP 801	PA	F2	F
3.91	3	DGRP 801	PA	F2	F
4.04	3	DGRP 801	PA	F2	F
4.11	3	DGRP 801	PA	F2	F
1.37	1	DGRP 801	PA	F2	F
4.13	3	DGRP 801	PA	F2	F
4.14	3	DGRP 801	PA	F2	F
4.14	3	DGRP 801	PA	F2	F
4.14	3	DGRP 801	PA	F2	F
4.15	3	DGRP 801	PA	F2	F
4.16	3	DGRP 801	PA	F2	F
4.19	3	DGRP 801	PA	F2	F
4.19	3	DGRP 801	PA	F2	F
4.37	3	DGRP 801	PA	F2	F
4.37	3	DGRP 801	PA	F2	F
4.55	3	DGRP 801	PA	F2	F
3.8	3	DGRP 802	Control	F2	F
3.87	3	DGRP 802	Control	F2	F
3.89	3	DGRP 802	Control	F2	F
3.89	3	DGRP 802	Control	F2	F
3.96	3	DGRP 802	Control	F2	F
4.04	3	DGRP 802	Control	F2	F
2.72	2	DGRP 802	Control	F2	F
4.27	3	DGRP 802	Control	F2	F
4.31	3	DGRP 802	Control	F2	F
4.34	3	DGRP 802	Control	F2	F
4.38	3	DGRP 802	Control	F2	F
4.51	3	DGRP 802	Control	F2	F
4.6	3	DGRP 802	Control	F2	F
4.6	3	DGRP 802	Control	F2	F
4.72	3	DGRP 802	Control	F2	F
4.73	3	DGRP 802	Control	F2	F
4.85	3	DGRP 802	Control	F2	F
4.91	3	DGRP 802	Control	F2	F
4.91	3	DGRP 802	Control	F2	F
4.93	3	DGRP 802	Control	F2	F
4.95	3	DGRP 802	Control	F2	F
4.16	3	DGRP 802	MA	F2	F
4.28	3	DGRP 802	MA	F2	F
4.31	3	DGRP 802	MA	F2	F
4.4	3	DGRP 802	MA	F2	F
4.47	3	DGRP 802	MA	F2	F
4.73	3	DGRP 802	MA	F2	F
4.79	3	DGRP 802	MA	F2	F
4.8	3	DGRP 802	MA	F2	F
4.81	3	DGRP 802	MA	F2	F
4.84	3	DGRP 802	MA	F2	F
4.85	3	DGRP 802	MA	F2	F
4.99	3	DGRP 802	MA	F2	F
5.23	3	DGRP 802	MA	F2	F
5.38	3	DGRP 802	MA	F2	F
2.52	2	DGRP 802	PA	F2	F
3.97	3	DGRP 802	PA	F2	F
4.07	3	DGRP 802	PA	F2	F
4.1	3	DGRP 802	PA	F2	F
4.13	3	DGRP 802	PA	F2	F
4.22	3	DGRP 802	PA	F2	F
4.24	3	DGRP 802	PA	F2	F
2.95	2	DGRP 802	PA	F2	F
4.52	3	DGRP 802	PA	F2	F
4.55	3	DGRP 802	PA	F2	F
4.58	3	DGRP 802	PA	F2	F
4.59	3	DGRP 802	PA	F2	F
4.69	3	DGRP 802	PA	F2	F
3.17	2	DGRP 802	PA	F2	F
4.84	3	DGRP 802	PA	F2	F
4.92	3	DGRP 802	PA	F2	F
4.93	3	DGRP 802	PA	F2	F
4.93	3	DGRP 802	PA	F2	F
4.98	3	DGRP 802	PA	F2	F
5.22	3	DGRP 802	PA	F2	F
5.25	3	DGRP 802	PA	F2	F
3.61	3	DGRP 805	Control	F2	F
3.81	3	DGRP 805	Control	F2	F
3.85	3	DGRP 805	Control	F2	F
3.9	3	DGRP 805	Control	F2	F
3.99	3	DGRP 805	Control	F2	F
4.01	3	DGRP 805	Control	F2	F
4.11	3	DGRP 805	Control	F2	F
4.12	3	DGRP 805	Control	F2	F
4.14	3	DGRP 805	Control	F2	F
4.26	3	DGRP 805	Control	F2	F
4.27	3	DGRP 805	Control	F2	F
4.33	3	DGRP 805	Control	F2	F
4.45	3	DGRP 805	Control	F2	F
4.46	3	DGRP 805	Control	F2	F
4.48	3	DGRP 805	Control	F2	F
4.58	3	DGRP 805	Control	F2	F
3.08	2	DGRP 805	Control	F2	F
4.82	3	DGRP 805	Control	F2	F
4.83	3	DGRP 805	Control	F2	F
0.86	1	DGRP 805	MA	F2	F
3.33	3	DGRP 805	MA	F2	F
3.8	3	DGRP 805	MA	F2	F
3.96	3	DGRP 805	MA	F2	F
3.97	3	DGRP 805	MA	F2	F
3.97	3	DGRP 805	MA	F2	F
4.11	3	DGRP 805	MA	F2	F
4.14	3	DGRP 805	MA	F2	F
4.2	3	DGRP 805	MA	F2	F
4.26	3	DGRP 805	MA	F2	F
4.26	3	DGRP 805	MA	F2	F
4.26	3	DGRP 805	MA	F2	F
4.31	3	DGRP 805	MA	F2	F
4.36	3	DGRP 805	MA	F2	F
4.62	3	DGRP 805	MA	F2	F
4.63	3	DGRP 805	MA	F2	F
4.8	3	DGRP 805	MA	F2	F
4.24	3	DGRP 805	PA	F2	F
4.32	3	DGRP 805	PA	F2	F
4.36	3	DGRP 805	PA	F2	F
4.37	3	DGRP 805	PA	F2	F
4.38	3	DGRP 805	PA	F2	F
4.44	3	DGRP 805	PA	F2	F
4.46	3	DGRP 805	PA	F2	F
4.57	3	DGRP 805	PA	F2	F
4.6	3	DGRP 805	PA	F2	F
3.1	2	DGRP 805	PA	F2	F
4.7	3	DGRP 805	PA	F2	F
4.75	3	DGRP 805	PA	F2	F
4.77	3	DGRP 805	PA	F2	F
4.84	3	DGRP 805	PA	F2	F
4.88	3	DGRP 805	PA	F2	F
4.97	3	DGRP 805	PA	F2	F
5.03	3	DGRP 805	PA	F2	F
5.07	3	DGRP 805	PA	F2	F
5.1	3	DGRP 805	PA	F2	F
5.18	3	DGRP 805	PA	F2	F
5.29	3	DGRP 805	PA	F2	F
5.54	3	DGRP 805	PA	F2	F
3.74	3	DGRP 900	Control	F2	F
3.95	3	DGRP 900	Control	F2	F
4.03	3	DGRP 900	Control	F2	F
4.04	3	DGRP 900	Control	F2	F
2.78	2	DGRP 900	Control	F2	F
4.22	3	DGRP 900	Control	F2	F
4.23	3	DGRP 900	Control	F2	F
4.27	3	DGRP 900	Control	F2	F
4.34	3	DGRP 900	Control	F2	F
4.44	3	DGRP 900	Control	F2	F
4.49	3	DGRP 900	Control	F2	F
4.52	3	DGRP 900	Control	F2	F
4.09	3	DGRP 900	MA	F2	F
4.12	3	DGRP 900	MA	F2	F
4.14	3	DGRP 900	MA	F2	F
4.22	3	DGRP 900	MA	F2	F
4.25	3	DGRP 900	MA	F2	F
4.3	3	DGRP 900	MA	F2	F
4.35	3	DGRP 900	MA	F2	F
1.45	1	DGRP 900	MA	F2	F
4.47	3	DGRP 900	MA	F2	F
4.52	3	DGRP 900	MA	F2	F
4.67	3	DGRP 900	MA	F2	F
4.77	3	DGRP 900	MA	F2	F
4.95	3	DGRP 900	MA	F2	F
5.04	3	DGRP 900	MA	F2	F
3.41	3	DGRP 900	PA	F2	F
4.04	3	DGRP 900	PA	F2	F
1.39	1	DGRP 900	PA	F2	F
4.18	3	DGRP 900	PA	F2	F
4.19	3	DGRP 900	PA	F2	F
4.3	3	DGRP 900	PA	F2	F
4.3	3	DGRP 900	PA	F2	F
4.35	3	DGRP 900	PA	F2	F
4.4	3	DGRP 900	PA	F2	F
4.41	3	DGRP 900	PA	F2	F
4.44	3	DGRP 900	PA	F2	F
4.47	3	DGRP 900	PA	F2	F
4.48	3	DGRP 900	PA	F2	F
4.51	3	DGRP 900	PA	F2	F
4.62	3	DGRP 900	PA	F2	F
4.82	3	DGRP 900	PA	F2	F
3.14	3	DGRP 907	Control	F2	F
3.31	3	DGRP 907	Control	F2	F
3.56	3	DGRP 907	Control	F2	F
3.56	3	DGRP 907	Control	F2	F
3.6	3	DGRP 907	Control	F2	F
3.64	3	DGRP 907	Control	F2	F
3.73	3	DGRP 907	Control	F2	F
3.87	3	DGRP 907	Control	F2	F
3.9	3	DGRP 907	Control	F2	F
3.91	3	DGRP 907	Control	F2	F
3.92	3	DGRP 907	Control	F2	F
3.95	3	DGRP 907	Control	F2	F
4.01	3	DGRP 907	Control	F2	F
4.06	3	DGRP 907	Control	F2	F
4.07	3	DGRP 907	Control	F2	F
4.11	3	DGRP 907	Control	F2	F
4.17	3	DGRP 907	Control	F2	F
4.22	3	DGRP 907	Control	F2	F
4.31	3	DGRP 907	Control	F2	F
4.34	3	DGRP 907	Control	F2	F
4.35	3	DGRP 907	Control	F2	F
4.42	3	DGRP 907	Control	F2	F
4.45	3	DGRP 907	Control	F2	F
4.48	3	DGRP 907	Control	F2	F
4.79	3	DGRP 907	Control	F2	F
4.83	3	DGRP 907	Control	F2	F
3.04	3	DGRP 907	MA	F2	F
3.2	3	DGRP 907	MA	F2	F
3.22	3	DGRP 907	MA	F2	F
3.35	3	DGRP 907	MA	F2	F
3.43	3	DGRP 907	MA	F2	F
3.47	3	DGRP 907	MA	F2	F
3.55	3	DGRP 907	MA	F2	F
3.56	3	DGRP 907	MA	F2	F
3.58	3	DGRP 907	MA	F2	F
3.64	3	DGRP 907	MA	F2	F
3.66	3	DGRP 907	MA	F2	F
3.67	3	DGRP 907	MA	F2	F
3.73	3	DGRP 907	MA	F2	F
3.74	3	DGRP 907	MA	F2	F
3.74	3	DGRP 907	MA	F2	F
3.75	3	DGRP 907	MA	F2	F
3.75	3	DGRP 907	MA	F2	F
3.76	3	DGRP 907	MA	F2	F
2.51	2	DGRP 907	MA	F2	F
3.77	3	DGRP 907	MA	F2	F
3.79	3	DGRP 907	MA	F2	F
3.8	3	DGRP 907	MA	F2	F
3.87	3	DGRP 907	MA	F2	F
3.93	3	DGRP 907	MA	F2	F
3.97	3	DGRP 907	MA	F2	F
4.07	3	DGRP 907	MA	F2	F
4.1	3	DGRP 907	MA	F2	F
4.13	3	DGRP 907	MA	F2	F
4.14	3	DGRP 907	MA	F2	F
4.18	3	DGRP 907	MA	F2	F
4.24	3	DGRP 907	MA	F2	F
4.26	3	DGRP 907	MA	F2	F
3.51	3	DGRP 907	PA	F2	F
3.54	3	DGRP 907	PA	F2	F
3.96	3	DGRP 907	PA	F2	F
4.12	3	DGRP 907	PA	F2	F
4.15	3	DGRP 907	PA	F2	F
4.17	3	DGRP 907	PA	F2	F
4.18	3	DGRP 907	PA	F2	F
4.18	3	DGRP 907	PA	F2	F
4.19	3	DGRP 907	PA	F2	F
4.28	3	DGRP 907	PA	F2	F
4.3	3	DGRP 907	PA	F2	F
4.31	3	DGRP 907	PA	F2	F
4.31	3	DGRP 907	PA	F2	F
4.35	3	DGRP 907	PA	F2	F
4.39	3	DGRP 907	PA	F2	F
4.4	3	DGRP 907	PA	F2	F
4.43	3	DGRP 907	PA	F2	F
4.46	3	DGRP 907	PA	F2	F
4.51	3	DGRP 907	PA	F2	F
4.61	3	DGRP 907	PA	F2	F
4.62	3	DGRP 907	PA	F2	F
4.66	3	DGRP 907	PA	F2	F
4.83	3	DGRP 907	PA	F2	F
1.23	1	DGRP 911	Control	F2	F
3.71	3	DGRP 911	Control	F2	F
4	3	DGRP 911	Control	F2	F
4.09	3	DGRP 911	Control	F2	F
4.12	3	DGRP 911	Control	F2	F
4.2	3	DGRP 911	Control	F2	F
4.23	3	DGRP 911	Control	F2	F
4.24	3	DGRP 911	Control	F2	F
4.24	3	DGRP 911	Control	F2	F
4.24	3	DGRP 911	Control	F2	F
4.32	3	DGRP 911	Control	F2	F
4.37	3	DGRP 911	Control	F2	F
4.41	3	DGRP 911	Control	F2	F
4.43	3	DGRP 911	Control	F2	F
4.45	3	DGRP 911	Control	F2	F
4.45	3	DGRP 911	Control	F2	F
4.49	3	DGRP 911	Control	F2	F
4.52	3	DGRP 911	Control	F2	F
4.64	3	DGRP 911	Control	F2	F
3.84	3	DGRP 911	MA	F2	F
4.15	3	DGRP 911	MA	F2	F
2.79	2	DGRP 911	MA	F2	F
4.43	3	DGRP 911	MA	F2	F
4.49	3	DGRP 911	MA	F2	F
4.72	3	DGRP 911	MA	F2	F
1.69	2	DGRP 911	PA	F2	F
3.08	3	DGRP 911	PA	F2	F
3.29	3	DGRP 911	PA	F2	F
3.42	3	DGRP 911	PA	F2	F
3.44	3	DGRP 911	PA	F2	F
3.45	3	DGRP 911	PA	F2	F
3.47	3	DGRP 911	PA	F2	F
3.52	3	DGRP 911	PA	F2	F
3.53	3	DGRP 911	PA	F2	F
3.61	3	DGRP 911	PA	F2	F
3.61	3	DGRP 911	PA	F2	F
3.62	3	DGRP 911	PA	F2	F
3.66	3	DGRP 911	PA	F2	F
3.67	3	DGRP 911	PA	F2	F
3.67	3	DGRP 911	PA	F2	F
3.77	3	DGRP 911	PA	F2	F
3.9	3	DGRP 911	PA	F2	F
3.94	3	DGRP 911	PA	F2	F
3.99	3	DGRP 911	PA	F2	F
4.08	3	DGRP 911	PA	F2	F
4.14	3	DGRP 911	PA	F2	F
4.15	3	DGRP 911	PA	F2	F
4.2	3	DGRP 911	PA	F2	F
4.22	3	DGRP 911	PA	F2	F
4.29	3	DGRP 911	PA	F2	F
4.51	3	DGRP 153	Control	P	F
4.88	3	DGRP 153	Control	P	F
4.9	3	DGRP 153	Control	P	F
4.92	3	DGRP 153	Control	P	F
4.97	3	DGRP 153	Control	P	F
5.04	3	DGRP 153	Control	P	F
5.07	3	DGRP 153	Control	P	F
5.09	3	DGRP 153	Control	P	F
5.11	3	DGRP 153	Control	P	F
5.14	3	DGRP 153	Control	P	F
5.16	3	DGRP 153	Control	P	F
5.19	3	DGRP 153	Control	P	F
5.21	3	DGRP 153	Control	P	F
5.24	3	DGRP 153	Control	P	F
5.24	3	DGRP 153	Control	P	F
5.3	3	DGRP 153	Control	P	F
5.4	3	DGRP 153	Control	P	F
5.46	3	DGRP 153	Control	P	F
5.53	3	DGRP 153	Control	P	F
5.7	3	DGRP 153	Control	P	F
5.81	3	DGRP 153	Control	P	F
4.74	3	DGRP 153	Fat	P	F
4.76	3	DGRP 153	Fat	P	F
4.83	3	DGRP 153	Fat	P	F
4.85	3	DGRP 153	Fat	P	F
4.9	3	DGRP 153	Fat	P	F
4.94	3	DGRP 153	Fat	P	F
5.01	3	DGRP 153	Fat	P	F
3.39	2	DGRP 153	Fat	P	F
5.09	3	DGRP 153	Fat	P	F
5.1	3	DGRP 153	Fat	P	F
5.24	3	DGRP 153	Fat	P	F
5.48	3	DGRP 153	Fat	P	F
5.55	3	DGRP 153	Fat	P	F
5.57	3	DGRP 153	Fat	P	F
4.04	3	DGRP 440	Control	P	F
4.12	3	DGRP 440	Control	P	F
4.22	3	DGRP 440	Control	P	F
4.23	3	DGRP 440	Control	P	F
4.39	3	DGRP 440	Control	P	F
4.43	3	DGRP 440	Control	P	F
4.44	3	DGRP 440	Control	P	F
4.45	3	DGRP 440	Control	P	F
4.47	3	DGRP 440	Control	P	F
4.5	3	DGRP 440	Control	P	F
4.51	3	DGRP 440	Control	P	F
4.51	3	DGRP 440	Control	P	F
4.56	3	DGRP 440	Control	P	F
4.58	3	DGRP 440	Control	P	F
4.61	3	DGRP 440	Control	P	F
4.66	3	DGRP 440	Control	P	F
4.68	3	DGRP 440	Control	P	F
4.78	3	DGRP 440	Control	P	F
4.92	3	DGRP 440	Control	P	F
4.94	3	DGRP 440	Control	P	F
4.15	3	DGRP 440	Fat	P	F
4.21	3	DGRP 440	Fat	P	F
4.38	3	DGRP 440	Fat	P	F
4.39	3	DGRP 440	Fat	P	F
4.44	3	DGRP 440	Fat	P	F
4.5	3	DGRP 440	Fat	P	F
4.52	3	DGRP 440	Fat	P	F
4.53	3	DGRP 440	Fat	P	F
4.53	3	DGRP 440	Fat	P	F
4.55	3	DGRP 440	Fat	P	F
1.53	1	DGRP 440	Fat	P	F
4.67	3	DGRP 440	Fat	P	F
4.74	3	DGRP 440	Fat	P	F
4.76	3	DGRP 440	Fat	P	F
4.78	3	DGRP 440	Fat	P	F
4.8	3	DGRP 440	Fat	P	F
4.85	3	DGRP 440	Fat	P	F
4.85	3	DGRP 440	Fat	P	F
5.04	3	DGRP 440	Fat	P	F
5.3	3	DGRP 440	Fat	P	F
3.7	3	DGRP 748	Control	P	F
3.81	3	DGRP 748	Control	P	F
3.94	3	DGRP 748	Control	P	F
3.94	3	DGRP 748	Control	P	F
3.97	3	DGRP 748	Control	P	F
4.03	3	DGRP 748	Control	P	F
4.08	3	DGRP 748	Control	P	F
4.09	3	DGRP 748	Control	P	F
4.1	3	DGRP 748	Control	P	F
4.15	3	DGRP 748	Control	P	F
4.16	3	DGRP 748	Control	P	F
4.18	3	DGRP 748	Control	P	F
4.19	3	DGRP 748	Control	P	F
4.21	3	DGRP 748	Control	P	F
4.25	3	DGRP 748	Control	P	F
4.27	3	DGRP 748	Control	P	F
4.27	3	DGRP 748	Control	P	F
4.28	3	DGRP 748	Control	P	F
4.34	3	DGRP 748	Control	P	F
3.48	3	DGRP 748	Fat	P	F
3.69	3	DGRP 748	Fat	P	F
3.7	3	DGRP 748	Fat	P	F
3.74	3	DGRP 748	Fat	P	F
3.83	3	DGRP 748	Fat	P	F
3.84	3	DGRP 748	Fat	P	F
3.85	3	DGRP 748	Fat	P	F
3.87	3	DGRP 748	Fat	P	F
3.89	3	DGRP 748	Fat	P	F
3.93	3	DGRP 748	Fat	P	F
4.16	3	DGRP 748	Fat	P	F
4.17	3	DGRP 748	Fat	P	F
2.78	2	DGRP 748	Fat	P	F
4.19	3	DGRP 748	Fat	P	F
4.31	3	DGRP 748	Fat	P	F
4.44	3	DGRP 748	Fat	P	F
4.46	3	DGRP 748	Fat	P	F
3.54	3	DGRP 787	Control	P	F
3.61	3	DGRP 787	Control	P	F
3.65	3	DGRP 787	Control	P	F
3.68	3	DGRP 787	Control	P	F
3.74	3	DGRP 787	Control	P	F
3.82	3	DGRP 787	Control	P	F
2.55	2	DGRP 787	Control	P	F
3.86	3	DGRP 787	Control	P	F
3.86	3	DGRP 787	Control	P	F
3.94	3	DGRP 787	Control	P	F
3.96	3	DGRP 787	Control	P	F
4.03	3	DGRP 787	Control	P	F
4.31	3	DGRP 787	Control	P	F
4.32	3	DGRP 787	Control	P	F
3.6	3	DGRP 787	Fat	P	F
3.74	3	DGRP 787	Fat	P	F
3.83	3	DGRP 787	Fat	P	F
3.94	3	DGRP 787	Fat	P	F
4	3	DGRP 787	Fat	P	F
4.02	3	DGRP 787	Fat	P	F
4.05	3	DGRP 787	Fat	P	F
2.76	2	DGRP 787	Fat	P	F
4.21	3	DGRP 787	Fat	P	F
3.61	3	DGRP 801	Control	P	F
3.65	3	DGRP 801	Control	P	F
4.06	3	DGRP 801	Control	P	F
4.14	3	DGRP 801	Control	P	F
4.19	3	DGRP 801	Control	P	F
4.24	3	DGRP 801	Control	P	F
4.35	3	DGRP 801	Control	P	F
4.39	3	DGRP 801	Control	P	F
4.44	3	DGRP 801	Control	P	F
4.47	3	DGRP 801	Control	P	F
4.65	3	DGRP 801	Control	P	F
4.66	3	DGRP 801	Control	P	F
4.69	3	DGRP 801	Control	P	F
4.91	3	DGRP 801	Control	P	F
4.24	3	DGRP 801	Fat	P	F
4.36	3	DGRP 801	Fat	P	F
4.45	3	DGRP 801	Fat	P	F
4.46	3	DGRP 801	Fat	P	F
4.48	3	DGRP 801	Fat	P	F
4.48	3	DGRP 801	Fat	P	F
4.51	3	DGRP 801	Fat	P	F
4.52	3	DGRP 801	Fat	P	F
4.52	3	DGRP 801	Fat	P	F
4.61	3	DGRP 801	Fat	P	F
4.62	3	DGRP 801	Fat	P	F
4.65	3	DGRP 801	Fat	P	F
3.13	2	DGRP 801	Fat	P	F
4.77	3	DGRP 801	Fat	P	F
4.87	3	DGRP 801	Fat	P	F
5.02	3	DGRP 801	Fat	P	F
5.06	3	DGRP 801	Fat	P	F
3.79	3	DGRP 802	Control	P	F
4.03	3	DGRP 802	Control	P	F
4.39	3	DGRP 802	Control	P	F
4.78	3	DGRP 802	Control	P	F
4.86	3	DGRP 802	Control	P	F
4.86	3	DGRP 802	Control	P	F
4.89	3	DGRP 802	Control	P	F
4.9	3	DGRP 802	Control	P	F
4.91	3	DGRP 802	Control	P	F
4.93	3	DGRP 802	Control	P	F
4.94	3	DGRP 802	Control	P	F
5.15	3	DGRP 802	Control	P	F
5.18	3	DGRP 802	Control	P	F
5.24	3	DGRP 802	Control	P	F
5.37	3	DGRP 802	Control	P	F
5.48	3	DGRP 802	Control	P	F
4.17	3	DGRP 802	Fat	P	F
4.37	3	DGRP 802	Fat	P	F
4.39	3	DGRP 802	Fat	P	F
4.43	3	DGRP 802	Fat	P	F
4.44	3	DGRP 802	Fat	P	F
4.53	3	DGRP 802	Fat	P	F
4.56	3	DGRP 802	Fat	P	F
4.62	3	DGRP 802	Fat	P	F
4.7	3	DGRP 802	Fat	P	F
4.71	3	DGRP 802	Fat	P	F
4.77	3	DGRP 802	Fat	P	F
4.81	3	DGRP 802	Fat	P	F
4.83	3	DGRP 802	Fat	P	F
4.83	3	DGRP 802	Fat	P	F
0.78	1	DGRP 805	Control	P	F
3.43	3	DGRP 805	Control	P	F
3.47	3	DGRP 805	Control	P	F
3.51	3	DGRP 805	Control	P	F
3.55	3	DGRP 805	Control	P	F
3.6	3	DGRP 805	Control	P	F
3.65	3	DGRP 805	Control	P	F
3.69	3	DGRP 805	Control	P	F
3.75	3	DGRP 805	Control	P	F
3.76	3	DGRP 805	Control	P	F
3.84	3	DGRP 805	Control	P	F
3.86	3	DGRP 805	Control	P	F
3.98	3	DGRP 805	Control	P	F
3.88	3	DGRP 805	Fat	P	F
4.02	3	DGRP 805	Fat	P	F
4.06	3	DGRP 805	Fat	P	F
4.07	3	DGRP 805	Fat	P	F
4.08	3	DGRP 805	Fat	P	F
4.1	3	DGRP 805	Fat	P	F
4.17	3	DGRP 805	Fat	P	F
4.29	3	DGRP 805	Fat	P	F
4.3	3	DGRP 805	Fat	P	F
4.32	3	DGRP 805	Fat	P	F
4.4	3	DGRP 805	Fat	P	F
4.44	3	DGRP 805	Fat	P	F
4.51	3	DGRP 805	Fat	P	F
1.52	1	DGRP 805	Fat	P	F
4.71	3	DGRP 805	Fat	P	F
3.84	3	DGRP 900	Control	P	F
1.3	1	DGRP 900	Control	P	F
4.1	3	DGRP 900	Control	P	F
4.13	3	DGRP 900	Control	P	F
4.28	3	DGRP 900	Control	P	F
4.3	3	DGRP 900	Control	P	F
4.32	3	DGRP 900	Control	P	F
4.4	3	DGRP 900	Control	P	F
4.54	3	DGRP 900	Control	P	F
4.59	3	DGRP 900	Control	P	F
4.61	3	DGRP 900	Control	P	F
4.75	3	DGRP 900	Control	P	F
4.1	3	DGRP 900	Fat	P	F
4.1	3	DGRP 900	Fat	P	F
4.24	3	DGRP 900	Fat	P	F
4.3	3	DGRP 900	Fat	P	F
4.3	3	DGRP 900	Fat	P	F
4.39	3	DGRP 900	Fat	P	F
4.45	3	DGRP 900	Fat	P	F
1.49	1	DGRP 900	Fat	P	F
4.54	3	DGRP 900	Fat	P	F
4.83	3	DGRP 900	Fat	P	F
3.51	3	DGRP 907	Control	P	F
3.76	3	DGRP 907	Control	P	F
3.84	3	DGRP 907	Control	P	F
3.89	3	DGRP 907	Control	P	F
3.92	3	DGRP 907	Control	P	F
4.01	3	DGRP 907	Control	P	F
4.05	3	DGRP 907	Control	P	F
4.12	3	DGRP 907	Control	P	F
4.14	3	DGRP 907	Control	P	F
4.19	3	DGRP 907	Control	P	F
4.3	3	DGRP 907	Control	P	F
4.36	3	DGRP 907	Control	P	F
4.4	3	DGRP 907	Control	P	F
4.54	3	DGRP 907	Control	P	F
4.69	3	DGRP 907	Control	P	F
3.31	3	DGRP 907	Fat	P	F
3.33	3	DGRP 907	Fat	P	F
3.75	3	DGRP 907	Fat	P	F
3.84	3	DGRP 907	Fat	P	F
3.84	3	DGRP 907	Fat	P	F
3.85	3	DGRP 907	Fat	P	F
4	3	DGRP 907	Fat	P	F
4.02	3	DGRP 907	Fat	P	F
4.15	3	DGRP 907	Fat	P	F
4.2	3	DGRP 907	Fat	P	F
4.36	3	DGRP 907	Fat	P	F
1.47	1	DGRP 907	Fat	P	F
4.48	3	DGRP 907	Fat	P	F
3.83	3	DGRP 911	Control	P	F
3.93	3	DGRP 911	Control	P	F
4.03	3	DGRP 911	Control	P	F
4.39	3	DGRP 911	Control	P	F
4.44	3	DGRP 911	Control	P	F
2.98	2	DGRP 911	Control	P	F
4.51	3	DGRP 911	Control	P	F
4.52	3	DGRP 911	Control	P	F
4.55	3	DGRP 911	Control	P	F
4.55	3	DGRP 911	Control	P	F
4.65	3	DGRP 911	Control	P	F
4.72	3	DGRP 911	Control	P	F
4.78	3	DGRP 911	Control	P	F
4.83	3	DGRP 911	Control	P	F
5.05	3	DGRP 911	Control	P	F
1.04	1	DGRP 911	Fat	P	F
3.13	3	DGRP 911	Fat	P	F
3.4	3	DGRP 911	Fat	P	F
3.54	3	DGRP 911	Fat	P	F
3.57	3	DGRP 911	Fat	P	F
3.71	3	DGRP 911	Fat	P	F
3.73	3	DGRP 911	Fat	P	F
3.74	3	DGRP 911	Fat	P	F
3.79	3	DGRP 911	Fat	P	F
3.93	3	DGRP 911	Fat	P	F
3.99	3	DGRP 911	Fat	P	F
4.05	3	DGRP 911	Fat	P	F
4.06	3	DGRP 911	Fat	P	F
4.23	3	DGRP 911	Fat	P	F
4.26	3	DGRP 911	Fat	P	F
4.27	3	DGRP 911	Fat	P	F
4.34	3	DGRP 911	Fat	P	F
4.47	3	DGRP 911	Fat	P	F
4.48	3	DGRP 911	Fat	P	F
5.18	3	DGRP 153	MA	F2	M
5.07	3	DGRP 153	MA	F2	M
5.04	3	DGRP 153	MA	F2	M
4.95	3	DGRP 153	MA	F2	M
4.88	3	DGRP 153	MA	F2	M
4.85	3	DGRP 153	MA	F2	M
4.83	3	DGRP 802	PA	F2	M
4.83	3	DGRP 802	PA	F2	M
4.82	3	DGRP 153	MA	F2	M
4.82	3	DGRP 153	MA	F2	M
4.81	3	DGRP 802	PA	F2	M
4.79	3	DGRP 802	PA	F2	M
4.78	3	DGRP 802	PA	F2	M
4.77	3	DGRP 153	MA	F2	M
4.76	3	DGRP 802	PA	F2	M
4.72	3	DGRP 153	MA	F2	M
4.7	3	DGRP 153	Control	F2	M
4.7	3	DGRP 153	MA	F2	M
4.64	3	DGRP 153	MA	F2	M
4.64	3	DGRP 153	MA	F2	M
4.63	3	DGRP 802	PA	F1	M
4.62	3	DGRP 153	PA	F1	M
4.61	3	DGRP 802	PA	F2	M
4.61	3	DGRP 153	PA	F2	M
4.6	3	DGRP 802	PA	F2	M
4.59	3	DGRP 153	MA	F2	M
4.58	3	DGRP 805	PA	F1	M
4.57	3	DGRP 153	MA	F2	M
4.56	3	DGRP 153	PA	F2	M
3.02	2	DGRP 153	MA	F2	M
4.53	3	DGRP 153	PA	F2	M
4.52	3	DGRP 805	PA	F2	M
4.49	3	DGRP 153	MA	F1	M
4.49	3	DGRP 153	MA	F2	M
4.49	3	DGRP 153	PA	F2	M
4.48	3	DGRP 153	PA	F1	M
4.47	3	DGRP 153	Control	F1	M
4.47	3	DGRP 153	Control	F2	M
4.47	3	DGRP 153	MA	F2	M
4.47	3	DGRP 802	PA	F2	M
4.45	3	DGRP 805	PA	F1	M
4.44	3	DGRP 802	PA	F2	M
4.43	3	DGRP 153	Control	F2	M
4.42	3	DGRP 153	Control	P	M
4.41	3	DGRP 153	PA	F1	M
4.41	3	DGRP 802	PA	F2	M
4.4	3	DGRP 153	Control	F1	M
4.4	3	DGRP 153	Control	F2	M
4.4	3	DGRP 153	Fat	P	M
4.39	3	DGRP 153	PA	F1	M
4.39	3	DGRP 153	PA	F1	M
4.38	3	DGRP 802	PA	F2	M
4.38	3	DGRP 153	PA	F2	M
4.37	3	DGRP 153	MA	F2	M
4.36	3	DGRP 153	PA	F2	M
4.35	3	DGRP 153	PA	F1	M
4.35	3	DGRP 802	PA	F2	M
4.34	3	DGRP 153	Control	F2	M
4.34	3	DGRP 153	Control	F2	M
4.34	3	DGRP 802	PA	F2	M
4.33	3	DGRP 802	PA	F2	M
4.33	3	DGRP 153	Fat	P	M
4.32	3	DGRP 153	Control	F2	M
4.32	3	DGRP 802	PA	F2	M
4.31	3	DGRP 802	PA	F2	M
4.28	3	DGRP 153	MA	F2	M
4.26	3	DGRP 153	PA	F1	M
4.26	3	DGRP 805	PA	F2	M
4.25	3	DGRP 153	Control	F2	M
4.25	3	DGRP 802	PA	F2	M
4.25	3	DGRP 153	Fat	P	M
2.83	2	DGRP 153	PA	F1	M
4.22	3	DGRP 440	PA	F2	M
4.21	3	DGRP 153	PA	F1	M
4.21	3	DGRP 153	PA	F1	M
4.21	3	DGRP 153	PA	F2	M
4.21	3	DGRP 153	Fat	P	M
4.2	3	DGRP 153	Control	F1	M
4.2	3	DGRP 153	PA	F1	M
4.2	3	DGRP 153	Control	P	M
4.19	3	DGRP 805	Control	F1	M
4.19	3	DGRP 802	PA	F1	M
4.19	3	DGRP 153	PA	F1	M
4.19	3	DGRP 802	PA	F2	M
4.19	3	DGRP 802	PA	F2	M
4.19	3	DGRP 805	PA	F2	M
4.19	3	DGRP 440	PA	F2	M
4.18	3	DGRP 153	PA	F1	M
4.18	3	DGRP 153	PA	F1	M
4.18	3	DGRP 802	PA	F2	M
4.18	3	DGRP 153	PA	F2	M
4.18	3	DGRP 153	PA	F2	M
4.18	3	DGRP 153	PA	F2	M
4.17	3	DGRP 802	MA	F1	M
4.17	3	DGRP 802	PA	F1	M
4.17	3	DGRP 153	Control	F2	M
4.17	3	DGRP 802	PA	F2	M
4.17	3	DGRP 802	PA	F2	M
4.17	3	DGRP 153	PA	F2	M
4.17	3	DGRP 153	PA	F2	M
4.17	3	DGRP 802	Control	P	M
4.16	3	DGRP 153	Control	F2	M
4.15	3	DGRP 153	Control	F1	M
4.15	3	DGRP 153	PA	F1	M
4.14	3	DGRP 805	Control	F2	M
4.14	3	DGRP 802	PA	F2	M
4.14	3	DGRP 153	PA	F2	M
4.14	3	DGRP 153	Fat	P	M
4.14	3	DGRP 153	Control	P	M
4.13	3	DGRP 440	Control	F1	M
4.13	3	DGRP 153	Control	F2	M
4.12	3	DGRP 805	Control	F1	M
4.12	3	DGRP 805	PA	F1	M
4.12	3	DGRP 802	PA	F2	M
4.12	3	DGRP 802	PA	F2	M
4.12	3	DGRP 153	PA	F2	M
4.12	3	DGRP 153	Fat	P	M
4.11	3	DGRP 153	Control	F2	M
4.11	3	DGRP 153	Control	F2	M
4.11	3	DGRP 153	Fat	P	M
4.1	3	DGRP 802	Control	F1	M
4.1	3	DGRP 440	Control	F1	M
4.1	3	DGRP 153	Control	F1	M
4.1	3	DGRP 805	PA	F1	M
4.1	3	DGRP 153	PA	F1	M
4.1	3	DGRP 805	PA	F2	M
4.1	3	DGRP 153	PA	F2	M
4.1	3	DGRP 153	Control	P	M
4.1	3	DGRP 153	Control	P	M
4.09	3	DGRP 802	Control	F1	M
4.09	3	DGRP 440	PA	F2	M
4.08	3	DGRP 153	Control	F1	M
4.08	3	DGRP 805	PA	F1	M
4.08	3	DGRP 805	PA	F1	M
4.08	3	DGRP 805	PA	F1	M
4.08	3	DGRP 802	PA	F2	M
4.08	3	DGRP 153	PA	F2	M
4.08	3	DGRP 153	Control	P	M
4.07	3	DGRP 802	MA	F1	M
4.07	3	DGRP 802	PA	F1	M
4.07	3	DGRP 805	PA	F1	M
4.07	3	DGRP 153	PA	F2	M
4.06	3	DGRP 153	Control	F1	M
4.06	3	DGRP 153	PA	F1	M
4.06	3	DGRP 805	Control	F2	M
4.06	3	DGRP 153	PA	F2	M
4.06	3	DGRP 153	Fat	P	M
4.05	3	DGRP 153	Control	F1	M
4.05	3	DGRP 153	PA	F1	M
4.05	3	DGRP 802	PA	F2	M
4.05	3	DGRP 805	PA	F2	M
4.05	3	DGRP 900	PA	F2	M
4.05	3	DGRP 153	Control	P	M
4.04	3	DGRP 802	MA	F1	M
4.04	3	DGRP 802	PA	F1	M
4.04	3	DGRP 153	PA	F1	M
4.04	3	DGRP 440	MA	F2	M
4.04	3	DGRP 440	PA	F2	M
4.04	3	DGRP 153	Control	P	M
4.02	3	DGRP 805	Control	F1	M
4.02	3	DGRP 802	PA	F2	M
4.02	3	DGRP 153	PA	F2	M
4.02	3	DGRP 153	PA	F2	M
4.02	3	DGRP 153	Control	P	M
4.01	3	DGRP 153	Control	F1	M
4.01	3	DGRP 153	MA	F1	M
4	3	DGRP 153	PA	F2	M
4	3	DGRP 805	PA	F2	M
3.99	3	DGRP 153	Control	F1	M
3.99	3	DGRP 802	PA	F2	M
3.99	3	DGRP 907	PA	F2	M
3.98	3	DGRP 440	Control	F1	M
3.98	3	DGRP 153	PA	F1	M
3.98	3	DGRP 153	PA	F1	M
3.98	3	DGRP 802	PA	F2	M
3.98	3	DGRP 153	Fat	P	M
3.98	3	DGRP 153	Control	P	M
3.97	3	DGRP 153	Control	F1	M
3.97	3	DGRP 153	PA	F2	M
3.96	3	DGRP 802	MA	F1	M
3.96	3	DGRP 802	MA	F1	M
3.96	3	DGRP 153	PA	F1	M
3.96	3	DGRP 805	MA	F2	M
3.96	3	DGRP 805	PA	F2	M
3.96	3	DGRP 153	Fat	P	M
3.96	3	DGRP 153	Fat	P	M
3.95	3	DGRP 153	Control	F2	M
3.95	3	DGRP 153	Control	P	M
3.94	3	DGRP 802	PA	F1	M
3.94	3	DGRP 440	Control	F2	M
3.94	3	DGRP 805	Control	F2	M
3.94	3	DGRP 805	MA	F2	M
3.93	3	DGRP 153	Control	F1	M
3.93	3	DGRP 907	PA	F2	M
3.93	3	DGRP 153	Fat	P	M
3.93	3	DGRP 153	Control	P	M
3.92	3	DGRP 153	Control	F2	M
3.92	3	DGRP 805	Control	F2	M
3.92	3	DGRP 153	PA	F2	M
3.92	3	DGRP 805	PA	F2	M
3.92	3	DGRP 802	Control	P	M
3.91	3	DGRP 440	Control	F1	M
3.91	3	DGRP 802	MA	F1	M
3.91	3	DGRP 153	Control	F2	M
3.91	3	DGRP 805	Control	F2	M
3.91	3	DGRP 802	Control	P	M
3.9	3	DGRP 440	MA	F2	M
3.9	3	DGRP 153	Control	P	M
3.89	3	DGRP 802	Control	F1	M
3.89	3	DGRP 805	MA	F1	M
3.89	3	DGRP 805	PA	F1	M
3.89	3	DGRP 911	Control	F2	M
3.89	3	DGRP 911	Control	F2	M
3.89	3	DGRP 805	PA	F2	M
3.89	3	DGRP 440	PA	F2	M
3.88	3	DGRP 153	Control	F1	M
3.88	3	DGRP 153	PA	F1	M
3.88	3	DGRP 805	Control	F2	M
3.88	3	DGRP 153	PA	F2	M
3.88	3	DGRP 153	Control	P	M
3.88	3	DGRP 153	Control	P	M
3.87	3	DGRP 805	MA	F1	M
3.87	3	DGRP 805	Control	F2	M
3.87	3	DGRP 802	MA	F2	M
3.87	3	DGRP 802	MA	F2	M
3.87	3	DGRP 440	PA	F2	M
3.87	3	DGRP 153	PA	F2	M
3.87	3	DGRP 153	Control	P	M
3.86	3	DGRP 802	Control	F1	M
3.86	3	DGRP 440	Control	F1	M
3.86	3	DGRP 153	MA	F1	M
3.86	3	DGRP 911	PA	F2	M
3.86	3	DGRP 911	PA	F2	M
3.85	3	DGRP 153	PA	F2	M
3.85	3	DGRP 805	PA	F2	M
3.85	3	DGRP 802	Control	P	M
3.84	3	DGRP 440	PA	F2	M
3.84	3	DGRP 802	Control	F2	M
3.84	3	DGRP 907	Fat	P	M
3.83	3	DGRP 900	PA	F2	M
3.83	3	DGRP 802	Control	P	M
3.83	3	DGRP 802	Control	P	M
3.82	3	DGRP 805	Control	F1	M
3.82	3	DGRP 911	Control	F2	M
3.82	3	DGRP 911	PA	F2	M
3.82	3	DGRP 805	PA	F2	M
3.82	3	DGRP 805	PA	F2	M
3.82	3	DGRP 805	PA	F2	M
3.82	3	DGRP 440	PA	F2	M
3.82	3	DGRP 153	PA	F2	M
3.82	3	DGRP 900	PA	F2	M
3.82	3	DGRP 153	Fat	P	M
3.82	3	DGRP 440	Control	P	M
3.82	3	DGRP 153	Control	P	M
3.81	3	DGRP 440	Control	F1	M
3.81	3	DGRP 153	Control	F1	M
3.81	3	DGRP 440	PA	F2	M
3.81	3	DGRP 153	PA	F2	M
3.81	3	DGRP 440	Fat	P	M
3.81	3	DGRP 440	Control	P	M
3.8	3	DGRP 440	Control	F1	M
3.8	3	DGRP 802	PA	F1	M
3.8	3	DGRP 911	PA	F2	M
3.8	3	DGRP 153	PA	F2	M
3.79	3	DGRP 787	PA	F1	M
3.79	3	DGRP 911	Control	F2	M
3.79	3	DGRP 802	MA	F2	M
3.79	3	DGRP 153	PA	F2	M
3.79	3	DGRP 907	PA	F2	M
3.79	3	DGRP 153	Control	P	M
3.78	3	DGRP 805	MA	F1	M
3.78	3	DGRP 802	PA	F1	M
3.78	3	DGRP 748	Control	F2	M
3.78	3	DGRP 802	MA	F2	M
3.78	3	DGRP 153	PA	F2	M
3.78	3	DGRP 900	PA	F2	M
3.77	3	DGRP 802	MA	F1	M
3.77	3	DGRP 802	PA	F1	M
3.77	3	DGRP 440	PA	F1	M
3.77	3	DGRP 440	Control	F2	M
3.77	3	DGRP 900	MA	F2	M
3.77	3	DGRP 911	PA	F2	M
3.76	3	DGRP 802	Control	F1	M
3.76	3	DGRP 802	MA	F1	M
3.76	3	DGRP 440	PA	F1	M
3.76	3	DGRP 900	MA	F2	M
3.76	3	DGRP 805	PA	F2	M
3.76	3	DGRP 153	Fat	P	M
3.76	3	DGRP 802	Control	P	M
3.75	3	DGRP 900	PA	F1	M
3.75	3	DGRP 748	PA	F1	M
3.75	3	DGRP 911	Control	F2	M
3.75	3	DGRP 911	PA	F2	M
3.75	3	DGRP 153	PA	F2	M
3.75	3	DGRP 802	Control	F2	M
3.75	3	DGRP 153	Fat	P	M
3.74	3	DGRP 153	Control	F1	M
3.74	3	DGRP 900	PA	F1	M
3.74	3	DGRP 748	PA	F1	M
3.74	3	DGRP 440	Control	F2	M
3.74	3	DGRP 911	PA	F2	M
3.74	3	DGRP 805	PA	F2	M
3.74	3	DGRP 801	PA	F2	M
3.74	3	DGRP 153	Fat	P	M
3.74	3	DGRP 802	Control	P	M
3.74	3	DGRP 440	Control	P	M
3.73	3	DGRP 802	Control	F1	M
3.73	3	DGRP 440	Control	F1	M
3.73	3	DGRP 440	Control	F1	M
3.73	3	DGRP 802	PA	F1	M
3.73	3	DGRP 900	PA	F1	M
3.73	3	DGRP 440	Control	F2	M
3.73	3	DGRP 802	Control	F2	M
3.73	3	DGRP 802	Control	P	M
3.72	3	DGRP 911	Control	F1	M
3.72	3	DGRP 900	PA	F1	M
3.72	3	DGRP 153	PA	F2	M
3.72	3	DGRP 900	PA	F2	M
3.72	3	DGRP 900	Control	P	M
3.71	3	DGRP 911	Control	F1	M
3.71	3	DGRP 748	Control	F1	M
3.71	3	DGRP 748	PA	F1	M
3.71	3	DGRP 802	Fat	P	M
3.7	3	DGRP 440	PA	F1	M
3.7	3	DGRP 153	Control	F2	M
3.7	3	DGRP 440	Control	F2	M
3.7	3	DGRP 805	Control	F2	M
3.7	3	DGRP 153	PA	F2	M
3.7	3	DGRP 907	PA	F2	M
3.7	3	DGRP 153	Control	P	M
3.69	3	DGRP 805	MA	F1	M
3.69	3	DGRP 805	MA	F1	M
3.69	3	DGRP 440	MA	F1	M
3.69	3	DGRP 440	PA	F1	M
3.69	3	DGRP 900	PA	F1	M
3.69	3	DGRP 748	PA	F1	M
3.69	3	DGRP 801	Control	F2	M
3.69	3	DGRP 911	Control	F2	M
3.69	3	DGRP 911	Control	F2	M
3.69	3	DGRP 787	Control	F2	M
3.69	3	DGRP 802	PA	F2	M
3.69	3	DGRP 787	PA	F2	M
3.69	3	DGRP 900	PA	F2	M
3.69	3	DGRP 900	PA	F2	M
3.69	3	DGRP 153	Fat	P	M
3.69	3	DGRP 440	Control	P	M
3.68	3	DGRP 911	Control	F1	M
3.68	3	DGRP 911	Control	F1	M
3.68	3	DGRP 153	MA	F1	M
3.68	3	DGRP 153	MA	F1	M
3.68	3	DGRP 900	PA	F1	M
3.68	3	DGRP 440	Control	F2	M
3.68	3	DGRP 440	Fat	P	M
3.68	3	DGRP 153	Fat	P	M
3.68	3	DGRP 153	Fat	P	M
3.68	3	DGRP 805	Fat	P	M
3.67	3	DGRP 748	PA	F1	M
3.67	3	DGRP 911	Control	F2	M
3.67	3	DGRP 900	Control	F2	M
3.67	3	DGRP 907	MA	F2	M
3.67	3	DGRP 911	PA	F2	M
3.67	3	DGRP 911	PA	F2	M
3.67	3	DGRP 911	PA	F2	M
3.67	3	DGRP 153	Fat	P	M
3.67	3	DGRP 802	Control	P	M
1.22	1	DGRP 153	Control	F1	M
3.66	3	DGRP 900	MA	F1	M
3.66	3	DGRP 153	MA	F1	M
3.66	3	DGRP 153	MA	F1	M
3.66	3	DGRP 900	PA	F1	M
3.66	3	DGRP 748	PA	F1	M
1.22	1	DGRP 440	Control	F2	M
3.66	3	DGRP 802	MA	F2	M
3.66	3	DGRP 907	PA	F2	M
3.66	3	DGRP 802	Fat	P	M
2.44	2	DGRP 440	Control	P	M
3.66	3	DGRP 802	Control	P	M
3.65	3	DGRP 802	Control	F1	M
3.65	3	DGRP 911	Control	F1	M
3.65	3	DGRP 900	PA	F1	M
3.65	3	DGRP 748	PA	F1	M
3.65	3	DGRP 440	Control	F2	M
3.65	3	DGRP 911	Control	F2	M
3.65	3	DGRP 907	MA	F2	M
3.65	3	DGRP 805	MA	F2	M
3.65	3	DGRP 911	PA	F2	M
3.65	3	DGRP 440	PA	F2	M
3.65	3	DGRP 900	PA	F2	M
3.65	3	DGRP 153	Fat	P	M
3.64	3	DGRP 802	PA	F1	M
3.64	3	DGRP 907	PA	F1	M
3.64	3	DGRP 907	PA	F2	M
3.64	3	DGRP 802	Control	F2	M
3.64	3	DGRP 802	Control	F2	M
3.64	3	DGRP 900	Control	P	M
3.64	3	DGRP 802	Control	P	M
3.64	3	DGRP 440	Control	P	M
3.63	3	DGRP 907	Control	F1	M
1.21	1	DGRP 802	PA	F1	M
3.63	3	DGRP 907	MA	F2	M
3.63	3	DGRP 911	PA	F2	M
3.63	3	DGRP 440	PA	F2	M
3.63	3	DGRP 900	PA	F2	M
3.63	3	DGRP 907	Control	P	M
3.63	3	DGRP 440	Control	P	M
3.62	3	DGRP 440	MA	F1	M
3.62	3	DGRP 153	MA	F1	M
3.62	3	DGRP 440	Control	F2	M
3.62	3	DGRP 805	Control	F2	M
3.62	3	DGRP 911	Control	F2	M
3.62	3	DGRP 787	Control	F2	M
3.62	3	DGRP 440	MA	F2	M
3.62	3	DGRP 802	MA	F2	M
3.62	3	DGRP 907	MA	F2	M
3.62	3	DGRP 802	Control	F2	M
3.62	3	DGRP 802	Control	P	M
3.61	3	DGRP 153	Control	F1	M
3.61	3	DGRP 153	MA	F1	M
3.61	3	DGRP 802	MA	F1	M
3.61	3	DGRP 440	PA	F1	M
3.61	3	DGRP 900	MA	F2	M
3.61	3	DGRP 907	MA	F2	M
3.61	3	DGRP 805	PA	F2	M
3.61	3	DGRP 900	PA	F2	M
3.61	3	DGRP 801	PA	F2	M
3.61	3	DGRP 907	PA	F2	M
3.61	3	DGRP 907	PA	F2	M
3.61	3	DGRP 153	Fat	P	M
3.61	3	DGRP 802	Control	P	M
3.61	3	DGRP 802	Control	P	M
3.61	3	DGRP 153	Control	P	M
3.6	3	DGRP 911	Control	F1	M
3.6	3	DGRP 900	MA	F1	M
1.2	1	DGRP 900	PA	F1	M
3.6	3	DGRP 440	PA	F1	M
3.6	3	DGRP 748	PA	F1	M
3.6	3	DGRP 787	Control	F2	M
3.6	3	DGRP 802	MA	F2	M
3.6	3	DGRP 907	MA	F2	M
3.6	3	DGRP 801	MA	F2	M
3.6	3	DGRP 805	PA	F2	M
3.6	3	DGRP 801	PA	F2	M
3.6	3	DGRP 802	Control	F2	M
3.6	3	DGRP 440	Fat	P	M
3.6	3	DGRP 802	Control	P	M
3.6	3	DGRP 440	Control	P	M
3.59	3	DGRP 911	Control	F1	M
3.59	3	DGRP 748	Control	F1	M
3.59	3	DGRP 900	MA	F1	M
3.59	3	DGRP 907	Control	F2	M
3.59	3	DGRP 900	MA	F2	M
3.59	3	DGRP 907	MA	F2	M
3.59	3	DGRP 440	PA	F2	M
3.59	3	DGRP 900	PA	F2	M
3.58	3	DGRP 802	MA	F1	M
3.58	3	DGRP 802	PA	F1	M
3.58	3	DGRP 440	PA	F1	M
3.58	3	DGRP 805	PA	F1	M
3.58	3	DGRP 907	PA	F1	M
3.58	3	DGRP 787	Control	F2	M
3.58	3	DGRP 900	Control	F2	M
3.58	3	DGRP 440	MA	F2	M
3.58	3	DGRP 900	PA	F2	M
3.58	3	DGRP 801	PA	F2	M
3.58	3	DGRP 802	Control	F2	M
3.58	3	DGRP 907	Control	P	M
3.58	3	DGRP 153	Control	P	M
3.58	3	DGRP 911	Control	P	M
1.19	1	DGRP 911	Control	F1	M
3.57	3	DGRP 440	Control	F1	M
3.57	3	DGRP 907	Control	F1	M
3.57	3	DGRP 900	MA	F1	M
3.57	3	DGRP 900	PA	F1	M
3.57	3	DGRP 900	PA	F1	M
3.57	3	DGRP 805	Control	F2	M
1.19	1	DGRP 802	MA	F2	M
3.57	3	DGRP 900	MA	F2	M
1.19	1	DGRP 153	PA	F2	M
3.57	3	DGRP 900	PA	F2	M
3.57	3	DGRP 911	Control	P	M
3.56	3	DGRP 153	MA	F1	M
3.56	3	DGRP 802	PA	F1	M
3.56	3	DGRP 900	PA	F1	M
3.56	3	DGRP 440	Control	F2	M
3.56	3	DGRP 805	Control	F2	M
3.56	3	DGRP 900	PA	F2	M
3.56	3	DGRP 907	PA	F2	M
3.56	3	DGRP 911	Control	P	M
3.55	3	DGRP 802	MA	F1	M
3.55	3	DGRP 911	PA	F1	M
3.55	3	DGRP 907	PA	F1	M
3.55	3	DGRP 900	Control	F1	M
3.55	3	DGRP 748	Control	F2	M
3.55	3	DGRP 900	MA	F2	M
3.55	3	DGRP 907	MA	F2	M
3.55	3	DGRP 787	PA	F2	M
3.55	3	DGRP 907	PA	F2	M
3.55	3	DGRP 802	Fat	P	M
3.55	3	DGRP 440	Fat	P	M
3.55	3	DGRP 907	Control	P	M
3.54	3	DGRP 911	Control	F1	M
3.54	3	DGRP 900	MA	F1	M
3.54	3	DGRP 440	MA	F1	M
3.54	3	DGRP 802	MA	F1	M
3.54	3	DGRP 911	PA	F1	M
3.54	3	DGRP 907	PA	F1	M
3.54	3	DGRP 911	Control	F2	M
3.54	3	DGRP 900	MA	F2	M
3.54	3	DGRP 801	MA	F2	M
3.53	3	DGRP 802	Control	F1	M
3.53	3	DGRP 805	Control	F1	M
3.53	3	DGRP 805	MA	F1	M
3.53	3	DGRP 440	Control	F2	M
3.53	3	DGRP 440	Control	F2	M
3.53	3	DGRP 907	MA	F2	M
3.53	3	DGRP 805	MA	F2	M
3.53	3	DGRP 153	PA	F2	M
3.53	3	DGRP 153	Fat	P	M
3.52	3	DGRP 802	Control	F1	M
3.52	3	DGRP 802	Control	F1	M
3.52	3	DGRP 805	MA	F1	M
3.52	3	DGRP 907	MA	F1	M
3.52	3	DGRP 153	MA	F1	M
3.52	3	DGRP 153	MA	F1	M
3.52	3	DGRP 802	PA	F1	M
3.52	3	DGRP 900	PA	F1	M
3.52	3	DGRP 805	MA	F2	M
3.52	3	DGRP 911	PA	F2	M
3.52	3	DGRP 153	PA	F2	M
3.52	3	DGRP 907	Fat	P	M
3.52	3	DGRP 801	Control	P	M
3.52	3	DGRP 911	Control	P	M
3.51	3	DGRP 802	Control	F1	M
3.51	3	DGRP 802	MA	F1	M
3.51	3	DGRP 440	PA	F1	M
3.51	3	DGRP 801	Control	F2	M
3.51	3	DGRP 802	MA	F2	M
3.51	3	DGRP 907	MA	F2	M
3.51	3	DGRP 153	PA	F2	M
1.17	1	DGRP 153	Fat	P	M
3.51	3	DGRP 805	Fat	P	M
3.51	3	DGRP 907	Control	P	M
3.51	3	DGRP 802	Control	P	M
3.5	3	DGRP 911	Control	F1	M
3.5	3	DGRP 805	MA	F1	M
3.5	3	DGRP 153	MA	F1	M
3.5	3	DGRP 802	MA	F1	M
3.5	3	DGRP 802	PA	F1	M
3.5	3	DGRP 440	PA	F1	M
3.5	3	DGRP 911	Control	F2	M
3.49	3	DGRP 802	Control	F1	M
3.49	3	DGRP 911	Control	F1	M
3.49	3	DGRP 802	PA	F1	M
3.49	3	DGRP 440	PA	F1	M
3.49	3	DGRP 907	PA	F1	M
3.49	3	DGRP 911	Control	F2	M
3.49	3	DGRP 900	Control	F2	M
3.49	3	DGRP 802	MA	F2	M
3.49	3	DGRP 900	MA	F2	M
3.49	3	DGRP 900	MA	F2	M
3.49	3	DGRP 907	PA	F2	M
3.49	3	DGRP 900	Fat	P	M
3.49	3	DGRP 911	Control	P	M
3.48	3	DGRP 802	Control	F1	M
3.48	3	DGRP 900	MA	F1	M
3.48	3	DGRP 153	MA	F1	M
3.48	3	DGRP 802	MA	F1	M
3.48	3	DGRP 907	PA	F1	M
3.48	3	DGRP 900	PA	F1	M
3.48	3	DGRP 900	Control	F1	M
3.48	3	DGRP 805	Control	F2	M
3.48	3	DGRP 911	Control	F2	M
3.48	3	DGRP 900	Control	F2	M
3.48	3	DGRP 805	MA	F2	M
3.48	3	DGRP 802	Control	F2	M
1.16	1	DGRP 805	Fat	P	M
3.48	3	DGRP 802	Fat	P	M
3.48	3	DGRP 801	Fat	P	M
3.48	3	DGRP 900	Control	P	M
3.47	3	DGRP 802	Control	F1	M
3.47	3	DGRP 748	Control	F1	M
3.47	3	DGRP 748	MA	F1	M
3.47	3	DGRP 748	PA	F1	M
3.47	3	DGRP 748	PA	F1	M
3.47	3	DGRP 900	Control	F1	M
3.47	3	DGRP 900	MA	F2	M
3.47	3	DGRP 900	PA	F2	M
3.47	3	DGRP 907	Fat	P	M
3.47	3	DGRP 911	Control	P	M
3.46	3	DGRP 911	Control	F1	M
3.46	3	DGRP 801	MA	F1	M
3.46	3	DGRP 805	MA	F1	M
3.46	3	DGRP 440	PA	F1	M
3.46	3	DGRP 440	Control	F2	M
3.46	3	DGRP 900	Control	F2	M
3.46	3	DGRP 907	Control	F2	M
3.46	3	DGRP 801	MA	F2	M
3.46	3	DGRP 805	MA	F2	M
3.46	3	DGRP 805	MA	F2	M
3.46	3	DGRP 805	MA	F2	M
3.46	3	DGRP 907	PA	F2	M
[truncated: 838 more rows]

## Sheet: 4 Line Raw Data
Weight	n	Genotype	Treatment	Generation	Sex	Time Replicate
0.59	1	DGRP 153	cont	F1	F	fall
4.64	3	DGRP 153	cont	F1	F	fall
4.8	3	DGRP 153	cont	F1	F	fall
4.8	3	DGRP 153	cont	F1	F	fall
4.83	3	DGRP 153	cont	F1	F	fall
4.86	3	DGRP 153	cont	F1	F	fall
4.88	3	DGRP 153	cont	F1	F	fall
4.93	3	DGRP 153	cont	F1	F	fall
4.94	3	DGRP 153	cont	F1	F	fall
5.05	3	DGRP 153	cont	F1	F	fall
5.06	3	DGRP 153	cont	F1	F	fall
5.17	3	DGRP 153	cont	F1	F	fall
5.18	3	DGRP 153	cont	F1	F	fall
5.2	3	DGRP 153	cont	F1	F	fall
5.23	3	DGRP 153	cont	F1	F	fall
5.42	3	DGRP 153	cont	F1	F	fall
5.45	3	DGRP 153	cont	F1	F	fall
5.6	3	DGRP 153	cont	F1	F	fall
5.72	3	DGRP 153	cont	F1	F	fall
5.81	3	DGRP 153	cont	F1	F	fall
5.83	3	DGRP 153	cont	F1	F	fall
5.5	3	DGRP 153	cont	F2	F	fall
5.53	3	DGRP 153	cont	F2	F	fall
5.57	3	DGRP 153	cont	F2	F	fall
5.76	3	DGRP 153	cont	F2	F	fall
5.79	3	DGRP 153	cont	F2	F	fall
5.87	3	DGRP 153	cont	F2	F	fall
5.88	3	DGRP 153	cont	F2	F	fall
5.95	3	DGRP 153	cont	F2	F	fall
6.02	3	DGRP 153	cont	F2	F	fall
6.04	3	DGRP 153	cont	F2	F	fall
6.09	3	DGRP 153	cont	F2	F	fall
6.11	3	DGRP 153	cont	F2	F	fall
6.29	3	DGRP 153	cont	F2	F	fall
6.31	3	DGRP 153	cont	F2	F	fall
4.51	3	DGRP 153	cont	P	F	fall
4.88	3	DGRP 153	cont	P	F	fall
4.9	3	DGRP 153	cont	P	F	fall
4.92	3	DGRP 153	cont	P	F	fall
4.97	3	DGRP 153	cont	P	F	fall
5.04	3	DGRP 153	cont	P	F	fall
5.07	3	DGRP 153	cont	P	F	fall
5.09	3	DGRP 153	cont	P	F	fall
5.11	3	DGRP 153	cont	P	F	fall
5.14	3	DGRP 153	cont	P	F	fall
5.16	3	DGRP 153	cont	P	F	fall
5.19	3	DGRP 153	cont	P	F	fall
5.21	3	DGRP 153	cont	P	F	fall
5.24	3	DGRP 153	cont	P	F	fall
5.24	3	DGRP 153	cont	P	F	fall
5.3	3	DGRP 153	cont	P	F	fall
5.4	3	DGRP 153	cont	P	F	fall
5.46	3	DGRP 153	cont	P	F	fall
5.53	3	DGRP 153	cont	P	F	fall
5.7	3	DGRP 153	cont	P	F	fall
5.81	3	DGRP 153	cont	P	F	fall
4.7	3	DGRP 153	cont	F2	M	fall
4.47	3	DGRP 153	cont	F1	M	fall
4.47	3	DGRP 153	cont	F2	M	fall
4.43	3	DGRP 153	cont	F2	M	fall
4.42	3	DGRP 153	cont	P	M	fall
4.4	3	DGRP 153	cont	F1	M	fall
4.4	3	DGRP 153	cont	F2	M	fall
4.34	3	DGRP 153	cont	F2	M	fall
4.34	3	DGRP 153	cont	F2	M	fall
4.32	3	DGRP 153	cont	F2	M	fall
4.25	3	DGRP 153	cont	F2	M	fall
4.2	3	DGRP 153	cont	F1	M	fall
4.2	3	DGRP 153	cont	P	M	fall
4.17	3	DGRP 153	cont	F2	M	fall
4.16	3	DGRP 153	cont	F2	M	fall
4.15	3	DGRP 153	cont	F1	M	fall
4.14	3	DGRP 153	cont	P	M	fall
4.13	3	DGRP 153	cont	F2	M	fall
4.11	3	DGRP 153	cont	F2	M	fall
4.11	3	DGRP 153	cont	F2	M	fall
4.1	3	DGRP 153	cont	F1	M	fall
4.1	3	DGRP 153	cont	P	M	fall
4.1	3	DGRP 153	cont	P	M	fall
4.08	3	DGRP 153	cont	F1	M	fall
4.08	3	DGRP 153	cont	P	M	fall
4.06	3	DGRP 153	cont	F1	M	fall
4.05	3	DGRP 153	cont	F1	M	fall
4.05	3	DGRP 153	cont	P	M	fall
4.04	3	DGRP 153	cont	P	M	fall
4.02	3	DGRP 153	cont	P	M	fall
4.01	3	DGRP 153	cont	F1	M	fall
3.99	3	DGRP 153	cont	F1	M	fall
3.98	3	DGRP 153	cont	P	M	fall
3.97	3	DGRP 153	cont	F1	M	fall
3.95	3	DGRP 153	cont	F2	M	fall
3.95	3	DGRP 153	cont	P	M	fall
3.93	3	DGRP 153	cont	F1	M	fall
3.93	3	DGRP 153	cont	P	M	fall
3.92	3	DGRP 153	cont	F2	M	fall
3.91	3	DGRP 153	cont	F2	M	fall
3.9	3	DGRP 153	cont	P	M	fall
3.88	3	DGRP 153	cont	F1	M	fall
3.88	3	DGRP 153	cont	P	M	fall
3.88	3	DGRP 153	cont	P	M	fall
3.87	3	DGRP 153	cont	P	M	fall
3.82	3	DGRP 153	cont	P	M	fall
3.81	3	DGRP 153	cont	F1	M	fall
3.79	3	DGRP 153	cont	P	M	fall
3.74	3	DGRP 153	cont	F1	M	fall
3.7	3	DGRP 153	cont	F2	M	fall
3.7	3	DGRP 153	cont	P	M	fall
1.22	1	DGRP 153	cont	F1	M	fall
3.61	3	DGRP 153	cont	F1	M	fall
3.61	3	DGRP 153	cont	P	M	fall
3.58	3	DGRP 153	cont	P	M	fall
3.18	3	DGRP 153	cont	P	M	fall
0.99	1	DGRP 153	cont	F2	M	fall
4.71	3	DGRP 440	cont	F1	F	fall
3.28	2	DGRP 440	cont	F1	F	fall
4.97	3	DGRP 440	cont	F1	F	fall
5.03	3	DGRP 440	cont	F1	F	fall
5.06	3	DGRP 440	cont	F1	F	fall
5.27	3	DGRP 440	cont	F1	F	fall
5.31	3	DGRP 440	cont	F1	F	fall
5.34	3	DGRP 440	cont	F1	F	fall
5.44	3	DGRP 440	cont	F1	F	fall
5.68	3	DGRP 440	cont	F1	F	fall
1.41	1	DGRP 440	cont	F2	F	fall
4.3	3	DGRP 440	cont	F2	F	fall
4.38	3	DGRP 440	cont	F2	F	fall
4.45	3	DGRP 440	cont	F2	F	fall
4.48	3	DGRP 440	cont	F2	F	fall
4.57	3	DGRP 440	cont	F2	F	fall
4.6	3	DGRP 440	cont	F2	F	fall
4.62	3	DGRP 440	cont	F2	F	fall
4.66	3	DGRP 440	cont	F2	F	fall
4.68	3	DGRP 440	cont	F2	F	fall
4.69	3	DGRP 440	cont	F2	F	fall
4.7	3	DGRP 440	cont	F2	F	fall
4.72	3	DGRP 440	cont	F2	F	fall
4.84	3	DGRP 440	cont	F2	F	fall
4.91	3	DGRP 440	cont	F2	F	fall
4.93	3	DGRP 440	cont	F2	F	fall
5.01	3	DGRP 440	cont	F2	F	fall
4.04	3	DGRP 440	cont	P	F	fall
4.12	3	DGRP 440	cont	P	F	fall
4.22	3	DGRP 440	cont	P	F	fall
4.23	3	DGRP 440	cont	P	F	fall
4.39	3	DGRP 440	cont	P	F	fall
4.43	3	DGRP 440	cont	P	F	fall
4.44	3	DGRP 440	cont	P	F	fall
4.45	3	DGRP 440	cont	P	F	fall
4.47	3	DGRP 440	cont	P	F	fall
4.5	3	DGRP 440	cont	P	F	fall
4.51	3	DGRP 440	cont	P	F	fall
4.51	3	DGRP 440	cont	P	F	fall
4.56	3	DGRP 440	cont	P	F	fall
4.58	3	DGRP 440	cont	P	F	fall
4.61	3	DGRP 440	cont	P	F	fall
4.66	3	DGRP 440	cont	P	F	fall
4.68	3	DGRP 440	cont	P	F	fall
4.78	3	DGRP 440	cont	P	F	fall
4.92	3	DGRP 440	cont	P	F	fall
4.94	3	DGRP 440	cont	P	F	fall
4.13	3	DGRP 440	cont	F1	M	fall
4.1	3	DGRP 440	cont	F1	M	fall
3.98	3	DGRP 440	cont	F1	M	fall
3.94	3	DGRP 440	cont	F2	M	fall
3.91	3	DGRP 440	cont	F1	M	fall
3.86	3	DGRP 440	cont	F1	M	fall
3.82	3	DGRP 440	cont	P	M	fall
3.81	3	DGRP 440	cont	F1	M	fall
3.81	3	DGRP 440	cont	P	M	fall
3.8	3	DGRP 440	cont	F1	M	fall
3.77	3	DGRP 440	cont	F2	M	fall
3.74	3	DGRP 440	cont	F2	M	fall
3.74	3	DGRP 440	cont	P	M	fall
3.73	3	DGRP 440	cont	F1	M	fall
3.73	3	DGRP 440	cont	F1	M	fall
3.73	3	DGRP 440	cont	F2	M	fall
3.7	3	DGRP 440	cont	F2	M	fall
3.69	3	DGRP 440	cont	P	M	fall
3.68	3	DGRP 440	cont	F2	M	fall
1.22	1	DGRP 440	cont	F2	M	fall
2.44	2	DGRP 440	cont	P	M	fall
3.65	3	DGRP 440	cont	F2	M	fall
3.64	3	DGRP 440	cont	P	M	fall
3.63	3	DGRP 440	cont	P	M	fall
3.62	3	DGRP 440	cont	F2	M	fall
3.6	3	DGRP 440	cont	P	M	fall
3.57	3	DGRP 440	cont	F1	M	fall
3.56	3	DGRP 440	cont	F2	M	fall
3.53	3	DGRP 440	cont	F2	M	fall
3.53	3	DGRP 440	cont	F2	M	fall
3.46	3	DGRP 440	cont	F2	M	fall
4.61	4	DGRP 440	cont	F2	M	fall
3.41	3	DGRP 440	cont	F2	M	fall
3.41	3	DGRP 440	cont	P	M	fall
3.37	3	DGRP 440	cont	P	M	fall
3.37	3	DGRP 440	cont	P	M	fall
3.34	3	DGRP 440	cont	F1	M	fall
3.34	3	DGRP 440	cont	F2	M	fall
3.31	3	DGRP 440	cont	F2	M	fall
3.31	3	DGRP 440	cont	P	M	fall
3.13	3	DGRP 440	cont	P	M	fall
3.08	3	DGRP 440	cont	P	M	fall
2.99	3	DGRP 440	cont	F2	M	fall
2.94	3	DGRP 440	cont	P	M	fall
3.71	3	DGRP 748	cont	F1	F	fall
3.81	3	DGRP 748	cont	F1	F	fall
3.93	3	DGRP 748	cont	F1	F	fall
1.31	1	DGRP 748	cont	F1	F	fall
4	3	DGRP 748	cont	F1	F	fall
4.03	3	DGRP 748	cont	F1	F	fall
4.22	3	DGRP 748	cont	F1	F	fall
4.28	3	DGRP 748	cont	F1	F	fall
4.32	3	DGRP 748	cont	F1	F	fall
4.51	3	DGRP 748	cont	F1	F	fall
4.53	3	DGRP 748	cont	F1	F	fall
4.67	3	DGRP 748	cont	F1	F	fall
4.8	3	DGRP 748	cont	F1	F	fall
4.96	3	DGRP 748	cont	F1	F	fall
3.02	3	DGRP 748	cont	F2	F	fall
2.03	2	DGRP 748	cont	F2	F	fall
3.21	3	DGRP 748	cont	F2	F	fall
3.22	3	DGRP 748	cont	F2	F	fall
3.27	3	DGRP 748	cont	F2	F	fall
3.3	3	DGRP 748	cont	F2	F	fall
3.35	3	DGRP 748	cont	F2	F	fall
3.46	3	DGRP 748	cont	F2	F	fall
3.54	3	DGRP 748	cont	F2	F	fall
3.54	3	DGRP 748	cont	F2	F	fall
3.6	3	DGRP 748	cont	F2	F	fall
3.61	3	DGRP 748	cont	F2	F	fall
3.62	3	DGRP 748	cont	F2	F	fall
3.64	3	DGRP 748	cont	F2	F	fall
3.64	3	DGRP 748	cont	F2	F	fall
3.68	3	DGRP 748	cont	F2	F	fall
3.68	3	DGRP 748	cont	F2	F	fall
3.7	3	DGRP 748	cont	F2	F	fall
3.73	3	DGRP 748	cont	F2	F	fall
3.73	3	DGRP 748	cont	F2	F	fall
3.75	3	DGRP 748	cont	F2	F	fall
3.79	3	DGRP 748	cont	F2	F	fall
3.92	3	DGRP 748	cont	F2	F	fall
3.94	3	DGRP 748	cont	F2	F	fall
4.13	3	DGRP 748	cont	F2	F	fall
4.16	3	DGRP 748	cont	F2	F	fall
4.21	3	DGRP 748	cont	F2	F	fall
4.26	3	DGRP 748	cont	F2	F	fall
4.32	3	DGRP 748	cont	F2	F	fall
3.7	3	DGRP 748	cont	P	F	fall
3.81	3	DGRP 748	cont	P	F	fall
3.94	3	DGRP 748	cont	P	F	fall
3.94	3	DGRP 748	cont	P	F	fall
3.97	3	DGRP 748	cont	P	F	fall
4.03	3	DGRP 748	cont	P	F	fall
4.08	3	DGRP 748	cont	P	F	fall
4.09	3	DGRP 748	cont	P	F	fall
4.1	3	DGRP 748	cont	P	F	fall
4.15	3	DGRP 748	cont	P	F	fall
4.16	3	DGRP 748	cont	P	F	fall
4.18	3	DGRP 748	cont	P	F	fall
4.19	3	DGRP 748	cont	P	F	fall
4.21	3	DGRP 748	cont	P	F	fall
4.25	3	DGRP 748	cont	P	F	fall
4.27	3	DGRP 748	cont	P	F	fall
4.27	3	DGRP 748	cont	P	F	fall
4.28	3	DGRP 748	cont	P	F	fall
4.34	3	DGRP 748	cont	P	F	fall
3.78	3	DGRP 748	cont	F2	M	fall
3.71	3	DGRP 748	cont	F1	M	fall
3.59	3	DGRP 748	cont	F1	M	fall
3.55	3	DGRP 748	cont	F2	M	fall
3.47	3	DGRP 748	cont	F1	M	fall
3.45	3	DGRP 748	cont	F1	M	fall
3.45	3	DGRP 748	cont	P	M	fall
2.3	2	DGRP 748	cont	F1	M	fall
3.43	3	DGRP 748	cont	F2	M	fall
3.4	3	DGRP 748	cont	F1	M	fall
3.39	3	DGRP 748	cont	F2	M	fall
3.36	3	DGRP 748	cont	F1	M	fall
3.35	3	DGRP 748	cont	P	M	fall
3.35	3	DGRP 748	cont	P	M	fall
3.34	3	DGRP 748	cont	P	M	fall
3.34	3	DGRP 748	cont	P	M	fall
3.33	3	DGRP 748	cont	F1	M	fall
3.33	3	DGRP 748	cont	P	M	fall
3.31	3	DGRP 748	cont	F1	M	fall
3.31	3	DGRP 748	cont	F2	M	fall
3.31	3	DGRP 748	cont	P	M	fall
3.3	3	DGRP 748	cont	F2	M	fall
3.29	3	DGRP 748	cont	F2	M	fall
3.29	3	DGRP 748	cont	F2	M	fall
3.29	3	DGRP 748	cont	F2	M	fall
3.28	3	DGRP 748	cont	F2	M	fall
3.28	3	DGRP 748	cont	P	M	fall
3.26	3	DGRP 748	cont	P	M	fall
3.25	3	DGRP 748	cont	F2	M	fall
3.24	3	DGRP 748	cont	F2	M	fall
3.23	3	DGRP 748	cont	F2	M	fall
3.22	3	DGRP 748	cont	P	M	fall
3.21	3	DGRP 748	cont	F1	M	fall
3.2	3	DGRP 748	cont	P	M	fall
3.18	3	DGRP 748	cont	P	M	fall
3.13	3	DGRP 748	cont	P	M	fall
3.11	3	DGRP 748	cont	P	M	fall
3.09	3	DGRP 748	cont	F2	M	fall
3.09	3	DGRP 748	cont	F2	M	fall
3.08	3	DGRP 748	cont	P	M	fall
3.08	3	DGRP 748	cont	P	M	fall
3.07	3	DGRP 748	cont	F1	M	fall
3.07	3	DGRP 748	cont	F1	M	fall
3.07	3	DGRP 748	cont	F2	M	fall
3.06	3	DGRP 748	cont	P	M	fall
3.05	3	DGRP 748	cont	F2	M	fall
3.03	3	DGRP 748	cont	F2	M	fall
3.02	3	DGRP 748	cont	P	M	fall
2.98	3	DGRP 748	cont	F2	M	fall
2.97	3	DGRP 748	cont	P	M	fall
2.96	3	DGRP 748	cont	P	M	fall
2.95	3	DGRP 748	cont	F2	M	fall
2.94	3	DGRP 748	cont	F2	M	fall
2.93	3	DGRP 748	cont	F2	M	fall
2.93	3	DGRP 748	cont	F2	M	fall
2.87	3	DGRP 748	cont	F2	M	fall
2.75	3	DGRP 748	cont	F2	M	fall
1.79	2	DGRP 748	cont	F2	M	fall
2.67	3	DGRP 748	cont	F2	M	fall
2.61	3	DGRP 748	cont	F2	M	fall
2.58	3	DGRP 748	cont	F2	M	fall
2.44	3	DGRP 748	cont	F2	M	fall
2.4	3	DGRP 748	cont	F2	M	fall
1.97	3	DGRP 748	cont	F2	M	fall
4.04	3	DGRP 911	cont	F1	F	fall
4.13	3	DGRP 911	cont	F1	F	fall
4.34	3	DGRP 911	cont	F1	F	fall
4.4	3	DGRP 911	cont	F1	F	fall
4.45	3	DGRP 911	cont	F1	F	fall
4.61	3	DGRP 911	cont	F1	F	fall
4.64	3	DGRP 911	cont	F1	F	fall
4.71	3	DGRP 911	cont	F1	F	fall
4.79	3	DGRP 911	cont	F1	F	fall
4.81	3	DGRP 911	cont	F1	F	fall
4.95	3	DGRP 911	cont	F1	F	fall
1.23	1	DGRP 911	cont	F2	F	fall
3.71	3	DGRP 911	cont	F2	F	fall
4	3	DGRP 911	cont	F2	F	fall
4.09	3	DGRP 911	cont	F2	F	fall
4.12	3	DGRP 911	cont	F2	F	fall
4.2	3	DGRP 911	cont	F2	F	fall
4.23	3	DGRP 911	cont	F2	F	fall
4.24	3	DGRP 911	cont	F2	F	fall
4.24	3	DGRP 911	cont	F2	F	fall
4.24	3	DGRP 911	cont	F2	F	fall
4.32	3	DGRP 911	cont	F2	F	fall
4.37	3	DGRP 911	cont	F2	F	fall
4.41	3	DGRP 911	cont	F2	F	fall
4.43	3	DGRP 911	cont	F2	F	fall
4.45	3	DGRP 911	cont	F2	F	fall
4.45	3	DGRP 911	cont	F2	F	fall
4.49	3	DGRP 911	cont	F2	F	fall
4.52	3	DGRP 911	cont	F2	F	fall
4.64	3	DGRP 911	cont	F2	F	fall
3.83	3	DGRP 911	cont	P	F	fall
3.93	3	DGRP 911	cont	P	F	fall
4.03	3	DGRP 911	cont	P	F	fall
4.39	3	DGRP 911	cont	P	F	fall
4.44	3	DGRP 911	cont	P	F	fall
2.98	2	DGRP 911	cont	P	F	fall
4.51	3	DGRP 911	cont	P	F	fall
4.52	3	DGRP 911	cont	P	F	fall
4.55	3	DGRP 911	cont	P	F	fall
4.55	3	DGRP 911	cont	P	F	fall
4.65	3	DGRP 911	cont	P	F	fall
4.72	3	DGRP 911	cont	P	F	fall
4.78	3	DGRP 911	cont	P	F	fall
4.83	3	DGRP 911	cont	P	F	fall
5.05	3	DGRP 911	cont	P	F	fall
3.89	3	DGRP 911	cont	F2	M	fall
3.89	3	DGRP 911	cont	F2	M	fall
3.82	3	DGRP 911	cont	F2	M	fall
3.79	3	DGRP 911	cont	F2	M	fall
3.75	3	DGRP 911	cont	F2	M	fall
3.72	3	DGRP 911	cont	F1	M	fall
3.71	3	DGRP 911	cont	F1	M	fall
3.69	3	DGRP 911	cont	F2	M	fall
3.69	3	DGRP 911	cont	F2	M	fall
3.68	3	DGRP 911	cont	F1	M	fall
3.68	3	DGRP 911	cont	F1	M	fall
3.67	3	DGRP 911	cont	F2	M	fall
3.65	3	DGRP 911	cont	F1	M	fall
3.65	3	DGRP 911	cont	F2	M	fall
3.62	3	DGRP 911	cont	F2	M	fall
3.6	3	DGRP 911	cont	F1	M	fall
3.59	3	DGRP 911	cont	F1	M	fall
3.58	3	DGRP 911	cont	P	M	fall
1.19	1	DGRP 911	cont	F1	M	fall
3.57	3	DGRP 911	cont	P	M	fall
3.56	3	DGRP 911	cont	P	M	fall
3.54	3	DGRP 911	cont	F1	M	fall
3.54	3	DGRP 911	cont	F2	M	fall
3.52	3	DGRP 911	cont	P	M	fall
3.5	3	DGRP 911	cont	F1	M	fall
3.5	3	DGRP 911	cont	F2	M	fall
3.49	3	DGRP 911	cont	F1	M	fall
3.49	3	DGRP 911	cont	F2	M	fall
3.49	3	DGRP 911	cont	P	M	fall
3.48	3	DGRP 911	cont	F2	M	fall
3.47	3	DGRP 911	cont	P	M	fall
3.46	3	DGRP 911	cont	F1	M	fall
3.45	3	DGRP 911	cont	F1	M	fall
3.45	3	DGRP 911	cont	F1	M	fall
3.45	3	DGRP 911	cont	P	M	fall
3.43	3	DGRP 911	cont	F1	M	fall
3.43	3	DGRP 911	cont	P	M	fall
3.42	3	DGRP 911	cont	F1	M	fall
3.42	3	DGRP 911	cont	P	M	fall
3.41	3	DGRP 911	cont	F1	M	fall
3.41	3	DGRP 911	cont	F1	M	fall
3.41	3	DGRP 911	cont	F1	M	fall
3.41	3	DGRP 911	cont	F1	M	fall
3.41	3	DGRP 911	cont	F2	M	fall
3.4	3	DGRP 911	cont	F1	M	fall
3.4	3	DGRP 911	cont	F1	M	fall
3.4	3	DGRP 911	cont	F2	M	fall
3.38	3	DGRP 911	cont	P	M	fall
3.38	3	DGRP 911	cont	P	M	fall
3.37	3	DGRP 911	cont	F1	M	fall
3.36	3	DGRP 911	cont	F1	M	fall
3.33	3	DGRP 911	cont	F1	M	fall
3.32	3	DGRP 911	cont	F1	M	fall
3.32	3	DGRP 911	cont	F1	M	fall
3.29	3	DGRP 911	cont	P	M	fall
3.28	3	DGRP 911	cont	P	M	fall
3.25	3	DGRP 911	cont	F1	M	fall
3.25	3	DGRP 911	cont	P	M	fall
2.16	2	DGRP 911	cont	P	M	fall
3.24	3	DGRP 911	cont	P	M	fall
3.24	3	DGRP 911	cont	P	M	fall
3.23	3	DGRP 911	cont	F1	M	fall
3.19	3	DGRP 911	cont	P	M	fall
3.19	3	DGRP 911	cont	P	M	fall
3.15	3	DGRP 911	cont	P	M	fall
3.13	3	DGRP 911	cont	F1	M	fall
3.08	3	DGRP 911	cont	F1	M	fall
2.96	3	DGRP 911	cont	P	M	fall
2.94	3	DGRP 911	cont	F1	M	fall
2.94	3	DGRP 911	cont	P	M	fall
2.92	3	DGRP 911	cont	P	M	fall
2.82	3	DGRP 911	cont	F1	M	fall
2.74	3	DGRP 911	cont	P	M	fall
5.89	3	DGRP 153	cont	F1	F	spring
6.03	3	DGRP 153	cont	F1	F	spring
5.51	3	DGRP 153	cont	F1	F	spring
4.72	3	DGRP 153	cont	F1	F	spring
5.13	3	DGRP 153	cont	F1	F	spring
4.63	3	DGRP 153	cont	F1	F	spring
5.09	3	DGRP 153	cont	F1	F	spring
4.98	3	DGRP 153	cont	F1	F	spring
4.71	3	DGRP 153	cont	F1	F	spring
4.9	3	DGRP 153	cont	F1	F	spring
5.08	3	DGRP 153	cont	F1	F	spring
5.72	3	DGRP 153	cont	F1	F	spring
5.08	3	DGRP 153	cont	F1	F	spring
5	3	DGRP 153	cont	F1	F	spring
4.99	3	DGRP 153	cont	F1	F	spring
5.21	3	DGRP 153	cont	F1	F	spring
5.18	3	DGRP 153	cont	F1	F	spring
5.08	3	DGRP 153	cont	F1	F	spring
5.31	3	DGRP 153	cont	F1	F	spring
5.44	3	DGRP 153	cont	F1	F	spring
5.01	3	DGRP 153	cont	F1	F	spring
5.15	3	DGRP 153	cont	F1	F	spring
5.19	3	DGRP 153	cont	F1	F	spring
5.53	3	DGRP 153	cont	F1	F	spring
5.05	3	DGRP 153	cont	F1	F	spring
5.16	3	DGRP 153	cont	F1	F	spring
4.93	3	DGRP 153	cont	F1	F	spring
5.61	3	DGRP 153	cont	F1	F	spring
4.73	3	DGRP 153	cont	F1	F	spring
3.91	3	DGRP 440	cont	F1	F	spring
4.32	3	DGRP 440	cont	F1	F	spring
4.56	3	DGRP 440	cont	F1	F	spring
4.26	3	DGRP 440	cont	F1	F	spring
5.24	3	DGRP 440	cont	F1	F	spring
4.78	3	DGRP 440	cont	F1	F	spring
4.45	3	DGRP 440	cont	F1	F	spring
4.8	3	DGRP 440	cont	F1	F	spring
4.62	3	DGRP 440	cont	F1	F	spring
4.55	3	DGRP 440	cont	F1	F	spring
4.73	3	DGRP 440	cont	F1	F	spring
5.14	3	DGRP 440	cont	F1	F	spring
4.64	3	DGRP 440	cont	F1	F	spring
4.73	3	DGRP 440	cont	F1	F	spring
4.87	3	DGRP 440	cont	F1	F	spring
4.74	3	DGRP 440	cont	F1	F	spring
4.5	3	DGRP 440	cont	F1	F	spring
4.78	3	DGRP 440	cont	F1	F	spring
4.66	3	DGRP 440	cont	F1	F	spring
4.22	3	DGRP 440	cont	F1	F	spring
4.79	3	DGRP 440	cont	F1	F	spring
3.16	2	DGRP 440	cont	F1	F	spring
3.03	2	DGRP 440	cont	F1	F	spring
3.83	3	DGRP 748	cont	F1	F	spring
4.3	3	DGRP 748	cont	F1	F	spring
4.4	3	DGRP 748	cont	F1	F	spring
4.05	3	DGRP 748	cont	F1	F	spring
3.7	3	DGRP 748	cont	F1	F	spring
4.05	3	DGRP 748	cont	F1	F	spring
3.91	3	DGRP 748	cont	F1	F	spring
4.27	3	DGRP 748	cont	F1	F	spring
3.94	3	DGRP 748	cont	F1	F	spring
4.05	3	DGRP 748	cont	F1	F	spring
4.6	3	DGRP 748	cont	F1	F	spring
3.68	3	DGRP 748	cont	F1	F	spring
4.05	3	DGRP 748	cont	F1	F	spring
4.41	3	DGRP 748	cont	F1	F	spring
4.61	3	DGRP 748	cont	F1	F	spring
4.34	3	DGRP 748	cont	F1	F	spring
3.88	3	DGRP 748	cont	F1	F	spring
4.04	3	DGRP 748	cont	F1	F	spring
3.94	3	DGRP 748	cont	F1	F	spring
3.83	3	DGRP 748	cont	F1	F	spring
3.45	3	DGRP 748	cont	F1	F	spring
3.75	3	DGRP 748	cont	F1	F	spring
4.11	3	DGRP 748	cont	F1	F	spring
4.01	3	DGRP 748	cont	F1	F	spring
3.58	3	DGRP 748	cont	F1	F	spring
3.81	3	DGRP 748	cont	F1	F	spring
3.31	3	DGRP 748	cont	F1	F	spring
3.62	1	DGRP 748	cont	F1	F	spring
4.07	3	DGRP 911	cont	F1	F	spring
4.37	3	DGRP 911	cont	F1	F	spring
4.63	3	DGRP 911	cont	F1	F	spring
3.9	3	DGRP 911	cont	F1	F	spring
4.58	3	DGRP 911	cont	F1	F	spring
3.91	3	DGRP 911	cont	F1	F	spring
4.17	3	DGRP 911	cont	F1	F	spring
4.02	3	DGRP 911	cont	F1	F	spring
4.13	3	DGRP 911	cont	F1	F	spring
3.75	3	DGRP 911	cont	F1	F	spring
4.03	3	DGRP 911	cont	F1	F	spring
4.12	3	DGRP 911	cont	F1	F	spring
3.96	3	DGRP 911	cont	F1	F	spring
3.82	3	DGRP 911	cont	F1	F	spring
3.99	3	DGRP 911	cont	F1	F	spring
3.6	3	DGRP 911	cont	F1	F	spring
4.08	3	DGRP 911	cont	F1	F	spring
4.25	3	DGRP 911	cont	F1	F	spring
4.21	3	DGRP 911	cont	F1	F	spring
4.34	3	DGRP 911	cont	F1	F	spring
4	3	DGRP 911	cont	F1	F	spring
5.18	3	DGRP 153	cont	F2	F	spring
5.53	3	DGRP 153	cont	F2	F	spring
5.16	3	DGRP 153	cont	F2	F	spring
5.78	3	DGRP 153	cont	F2	F	spring
5.26	3	DGRP 153	cont	F2	F	spring
5.52	3	DGRP 153	cont	F2	F	spring
5.16	3	DGRP 153	cont	F2	F	spring
5.17	3	DGRP 153	cont	F2	F	spring
5.37	3	DGRP 153	cont	F2	F	spring
5.55	3	DGRP 153	cont	F2	F	spring
5.32	3	DGRP 153	cont	F2	F	spring
5.2	3	DGRP 153	cont	F2	F	spring
5.71	3	DGRP 153	cont	F2	F	spring
5.14	3	DGRP 153	cont	F2	F	spring
5.64	3	DGRP 153	cont	F2	F	spring
4.03	3	DGRP 153	cont	F2	F	spring
5.04	3	DGRP 153	cont	F2	F	spring
5.62	3	DGRP 153	cont	F2	F	spring
5.65	3	DGRP 153	cont	F2	F	spring
5.35	3	DGRP 153	cont	F2	F	spring
5.32	3	DGRP 153	cont	F2	F	spring
5.81	3	DGRP 153	cont	F2	F	spring
5.26	3	DGRP 153	cont	F2	F	spring
5.89	3	DGRP 153	cont	F2	F	spring
5.54	3	DGRP 153	cont	F2	F	spring
5.22	3	DGRP 153	cont	F2	F	spring
5.15	3	DGRP 153	cont	F2	F	spring
5.18	3	DGRP 153	cont	F2	F	spring
3.67	2	DGRP 153	cont	F2	F	spring
5.18	3	DGRP 440	cont	F2	F	spring
4.74	3	DGRP 440	cont	F2	F	spring
4.5	3	DGRP 440	cont	F2	F	spring
4.55	3	DGRP 440	cont	F2	F	spring
4.56	3	DGRP 440	cont	F2	F	spring
4.58	3	DGRP 440	cont	F2	F	spring
4.38	3	DGRP 440	cont	F2	F	spring
4.53	3	DGRP 440	cont	F2	F	spring
4.52	3	DGRP 440	cont	F2	F	spring
4.75	3	DGRP 440	cont	F2	F	spring
4.92	3	DGRP 440	cont	F2	F	spring
4.6	3	DGRP 440	cont	F2	F	spring
4.79	3	DGRP 440	cont	F2	F	spring
5.15	3	DGRP 440	cont	F2	F	spring
4.81	3	DGRP 440	cont	F2	F	spring
4.96	3	DGRP 440	cont	F2	F	spring
4.58	3	DGRP 440	cont	F2	F	spring
4.95	3	DGRP 440	cont	F2	F	spring
4.57	3	DGRP 440	cont	F2	F	spring
4.54	3	DGRP 440	cont	F2	F	spring
4.93	3	DGRP 440	cont	F2	F	spring
4.88	3	DGRP 440	cont	F2	F	spring
4.61	3	DGRP 440	cont	F2	F	spring
4.28	3	DGRP 440	cont	F2	F	spring
4.28	3	DGRP 440	cont	F2	F	spring
4.73	3	DGRP 440	cont	F2	F	spring
4.55	3	DGRP 440	cont	F2	F	spring
4.78	3	DGRP 440	cont	F2	F	spring
3.56	3	DGRP 748	cont	F2	F	spring
4.09	3	DGRP 748	cont	F2	F	spring
3.94	3	DGRP 748	cont	F2	F	spring
3.88	3	DGRP 748	cont	F2	F	spring
3.86	3	DGRP 748	cont	F2	F	spring
3.68	3	DGRP 748	cont	F2	F	spring
3.67	3	DGRP 748	cont	F2	F	spring
4.2	3	DGRP 748	cont	F2	F	spring
3.87	3	DGRP 748	cont	F2	F	spring
3.81	3	DGRP 748	cont	F2	F	spring
3.99	3	DGRP 748	cont	F2	F	spring
4.02	3	DGRP 748	cont	F2	F	spring
3.86	3	DGRP 748	cont	F2	F	spring
3.71	3	DGRP 748	cont	F2	F	spring
4.08	3	DGRP 748	cont	F2	F	spring
4	3	DGRP 748	cont	F2	F	spring
4.06	3	DGRP 748	cont	F2	F	spring
4.28	3	DGRP 748	cont	F2	F	spring
4.06	3	DGRP 748	cont	F2	F	spring
3.74	3	DGRP 748	cont	F2	F	spring
3.82	3	DGRP 748	cont	F2	F	spring
3.83	3	DGRP 748	cont	F2	F	spring
3.82	3	DGRP 748	cont	F2	F	spring
4.03	3	DGRP 748	cont	F2	F	spring
4.01	3	DGRP 748	cont	F2	F	spring
4.54	3	DGRP 911	cont	F2	F	spring
4.27	3	DGRP 911	cont	F2	F	spring
4.53	3	DGRP 911	cont	F2	F	spring
4.58	3	DGRP 911	cont	F2	F	spring
4.01	3	DGRP 911	cont	F2	F	spring
4.58	3	DGRP 911	cont	F2	F	spring
4.39	3	DGRP 911	cont	F2	F	spring
4.29	3	DGRP 911	cont	F2	F	spring
4.62	3	DGRP 911	cont	F2	F	spring
4.33	3	DGRP 911	cont	F2	F	spring
4.23	3	DGRP 911	cont	F2	F	spring
4.21	3	DGRP 911	cont	F2	F	spring
4.49	3	DGRP 911	cont	F2	F	spring
4.23	3	DGRP 911	cont	F2	F	spring
3.81	3	DGRP 911	cont	F2	F	spring
4.38	3	DGRP 911	cont	F2	F	spring
4.29	3	DGRP 911	cont	F2	F	spring
4.22	3	DGRP 911	cont	F2	F	spring
2.67	2	DGRP 911	cont	F2	F	spring
3.54	3	DGRP 748	cont	F1	M	spring
3.34	3	DGRP 748	cont	F1	M	spring
3.58	3	DGRP 748	cont	F1	M	spring
3.28	3	DGRP 748	cont	F1	M	spring
3.6	3	DGRP 748	cont	F1	M	spring
3.1	3	DGRP 748	cont	F1	M	spring
3.14	3	DGRP 748	cont	F1	M	spring
3.47	3	DGRP 748	cont	F1	M	spring
3.44	3	DGRP 748	cont	F1	M	spring
3.39	3	DGRP 748	cont	F1	M	spring
3.55	3	DGRP 748	cont	F1	M	spring
3.04	3	DGRP 748	cont	F1	M	spring
3.47	3	DGRP 748	cont	F1	M	spring
3.14	3	DGRP 748	cont	F1	M	spring
3.23	3	DGRP 748	cont	F1	M	spring
3	3	DGRP 748	cont	F1	M	spring
3.09	3	DGRP 748	cont	F1	M	spring
3.19	3	DGRP 748	cont	F1	M	spring
3.09	3	DGRP 748	cont	F1	M	spring
3.13	3	DGRP 748	cont	F1	M	spring
3.16	3	DGRP 748	cont	F1	M	spring
3.23	3	DGRP 748	cont	F1	M	spring
3.29	3	DGRP 748	cont	F1	M	spring
3.09	3	DGRP 748	cont	F1	M	spring
3.44	3	DGRP 748	cont	F1	M	spring
3.3	3	DGRP 748	cont	F1	M	spring
3.36	3	DGRP 748	cont	F1	M	spring
2.74	3	DGRP 748	cont	F1	M	spring
3.13	3	DGRP 748	cont	F1	M	spring
3.14	3	DGRP 748	cont	F1	M	spring
3.11	3	DGRP 748	cont	F1	M	spring
3.42	3	DGRP 748	cont	F1	M	spring
2.1	2	DGRP 748	cont	F1	M	spring
3.28	3	DGRP 911	cont	F1	M	spring
3.4	3	DGRP 911	cont	F1	M	spring
3.35	3	DGRP 911	cont	F1	M	spring
3.13	3	DGRP 911	cont	F1	M	spring
3.53	3	DGRP 911	cont	F1	M	spring
3.41	3	DGRP 911	cont	F1	M	spring
3.04	3	DGRP 911	cont	F1	M	spring
3.48	3	DGRP 911	cont	F1	M	spring
3.09	3	DGRP 911	cont	F1	M	spring
3.3	3	DGRP 911	cont	F1	M	spring
3.05	3	DGRP 911	cont	F1	M	spring
3.15	3	DGRP 911	cont	F1	M	spring
3.41	3	DGRP 911	cont	F1	M	spring
2.94	3	DGRP 911	cont	F1	M	spring
2.84	3	DGRP 911	cont	F1	M	spring
2.36	3	DGRP 911	cont	F1	M	spring
3.23	3	DGRP 911	cont	F1	M	spring
3.01	3	DGRP 911	cont	F1	M	spring
3.62	3	DGRP 911	cont	F1	M	spring
3.36	3	DGRP 911	cont	F1	M	spring
3.07	3	DGRP 911	cont	F1	M	spring
2.71	3	DGRP 911	cont	F1	M	spring
3.58	3	DGRP 911	cont	F1	M	spring
4.09	3	DGRP 153	cont	F1	M	spring
4.06	3	DGRP 153	cont	F1	M	spring
4.08	3	DGRP 153	cont	F1	M	spring
3.96	3	DGRP 153	cont	F1	M	spring
3.57	3	DGRP 153	cont	F1	M	spring
4.07	3	DGRP 153	cont	F1	M	spring
3.95	3	DGRP 153	cont	F1	M	spring
4.15	3	DGRP 153	cont	F1	M	spring
4.11	3	DGRP 153	cont	F1	M	spring
3.92	3	DGRP 153	cont	F1	M	spring
3.83	3	DGRP 153	cont	F1	M	spring
3.92	3	DGRP 153	cont	F1	M	spring
4.45	3	DGRP 153	cont	F1	M	spring
4.04	3	DGRP 153	cont	F1	M	spring
3.8	3	DGRP 153	cont	F1	M	spring
4.02	3	DGRP 153	cont	F1	M	spring
3.77	3	DGRP 153	cont	F1	M	spring
3.86	3	DGRP 153	cont	F1	M	spring
3.9	3	DGRP 153	cont	F1	M	spring
3.95	3	DGRP 153	cont	F1	M	spring
3.64	3	DGRP 153	cont	F1	M	spring
3.96	3	DGRP 153	cont	F1	M	spring
2.63	3	DGRP 153	cont	F1	M	spring
3.98	3	DGRP 153	cont	F1	M	spring
3.81	3	DGRP 153	cont	F1	M	spring
3.85	3	DGRP 153	cont	F1	M	spring
3.74	3	DGRP 153	cont	F1	M	spring
3.5	3	DGRP 153	cont	F1	M	spring
3.87	3	DGRP 153	cont	F1	M	spring
3.73	3	DGRP 153	cont	F1	M	spring
3.92	3	DGRP 153	cont	F1	M	spring
3.84	3	DGRP 153	cont	F1	M	spring
1.23	1	DGRP 153	cont	F1	M	spring
4.1	3	DGRP 440	cont	F1	M	spring
3.5	3	DGRP 440	cont	F1	M	spring
3.43	3	DGRP 440	cont	F1	M	spring
3.43	3	DGRP 440	cont	F1	M	spring
3.39	3	DGRP 440	cont	F1	M	spring
3.73	3	DGRP 440	cont	F1	M	spring
3.74	3	DGRP 440	cont	F1	M	spring
3.91	3	DGRP 440	cont	F1	M	spring
2.91	3	DGRP 440	cont	F1	M	spring
4.26	3	DGRP 440	cont	F1	M	spring
4.16	3	DGRP 440	cont	F1	M	spring
3.37	3	DGRP 440	cont	F1	M	spring
3.55	3	DGRP 440	cont	F1	M	spring
3.42	3	DGRP 440	cont	F1	M	spring
3.31	3	DGRP 440	cont	F1	M	spring
3.6	3	DGRP 440	cont	F1	M	spring
3.5	3	DGRP 440	cont	F1	M	spring
2.92	3	DGRP 440	cont	F1	M	spring
2.93	3	DGRP 440	cont	F1	M	spring
3.4	3	DGRP 440	cont	F1	M	spring
2.84	3	DGRP 440	cont	F1	M	spring
3.5	3	DGRP 440	cont	F1	M	spring
3.52	3	DGRP 440	cont	F1	M	spring
3.64	3	DGRP 440	cont	F1	M	spring
3.63	3	DGRP 440	cont	F1	M	spring
3.18	3	DGRP 440	cont	F1	M	spring
4.27	3	DGRP 440	cont	F1	M	spring
4	3	DGRP 153	cont	F2	M	spring
4.34	3	DGRP 153	cont	F2	M	spring
3.93	3	DGRP 153	cont	F2	M	spring
4.1	3	DGRP 153	cont	F2	M	spring
4.23	3	DGRP 153	cont	F2	M	spring
3.96	3	DGRP 153	cont	F2	M	spring
4.08	3	DGRP 153	cont	F2	M	spring
4.2	3	DGRP 153	cont	F2	M	spring
4.09	3	DGRP 153	cont	F2	M	spring
4.21	3	DGRP 153	cont	F2	M	spring
3.99	3	DGRP 153	cont	F2	M	spring
4.09	3	DGRP 153	cont	F2	M	spring
1.24	1	DGRP 153	cont	F2	M	spring
3.99	3	DGRP 153	cont	F2	M	spring
4	3	DGRP 153	cont	F2	M	spring
3.99	3	DGRP 153	cont	F2	M	spring
4.24	3	DGRP 153	cont	F2	M	spring
4.65	3	DGRP 153	cont	F2	M	spring
4.13	3	DGRP 153	cont	F2	M	spring
3.94	3	DGRP 153	cont	F2	M	spring
4.05	3	DGRP 153	cont	F2	M	spring
3.9	3	DGRP 153	cont	F2	M	spring
4.38	3	DGRP 153	cont	F2	M	spring
4.02	3	DGRP 153	cont	F2	M	spring
3.93	3	DGRP 153	cont	F2	M	spring
4.09	3	DGRP 153	cont	F2	M	spring
4.5	3	DGRP 153	cont	F2	M	spring
3.6	3	DGRP 153	cont	F2	M	spring
3.41	3	DGRP 153	cont	F2	M	spring
4.05	3	DGRP 153	cont	F2	M	spring
3.98	3	DGRP 153	cont	F2	M	spring
4.23	3	DGRP 153	cont	F2	M	spring
4.43	3	DGRP 153	cont	F2	M	spring
4.03	3	DGRP 153	cont	F2	M	spring
4.28	3	DGRP 153	cont	F2	M	spring
3.99	3	DGRP 153	cont	F2	M	spring
3.75	3	DGRP 440	cont	F2	M	spring
3.54	3	DGRP 440	cont	F2	M	spring
3.31	3	DGRP 440	cont	F2	M	spring
3.65	3	DGRP 440	cont	F2	M	spring
3.67	3	DGRP 440	cont	F2	M	spring
3.69	3	DGRP 440	cont	F2	M	spring
3.67	3	DGRP 440	cont	F2	M	spring
3.22	3	DGRP 440	cont	F2	M	spring
3.37	3	DGRP 440	cont	F2	M	spring
3.64	3	DGRP 440	cont	F2	M	spring
3.02	3	DGRP 440	cont	F2	M	spring
3.25	3	DGRP 440	cont	F2	M	spring
3.15	3	DGRP 440	cont	F2	M	spring
3.04	3	DGRP 440	cont	F2	M	spring
3.5	3	DGRP 440	cont	F2	M	spring
3.51	3	DGRP 440	cont	F2	M	spring
3.62	3	DGRP 440	cont	F2	M	spring
3.45	3	DGRP 440	cont	F2	M	spring
3.64	3	DGRP 440	cont	F2	M	spring
3.2	3	DGRP 440	cont	F2	M	spring
3.5	3	DGRP 440	cont	F2	M	spring
3.82	3	DGRP 440	cont	F2	M	spring
3.56	3	DGRP 440	cont	F2	M	spring
3.34	3	DGRP 440	cont	F2	M	spring
3.04	3	DGRP 440	cont	F2	M	spring
3.41	3	DGRP 440	cont	F2	M	spring
3.54	3	DGRP 748	cont	F2	M	spring
3.49	3	DGRP 748	cont	F2	M	spring
3.39	3	DGRP 748	cont	F2	M	spring
3.39	3	DGRP 748	cont	F2	M	spring
3.07	3	DGRP 748	cont	F2	M	spring
3.19	3	DGRP 748	cont	F2	M	spring
3.29	3	DGRP 748	cont	F2	M	spring
3.19	3	DGRP 748	cont	F2	M	spring
3.22	3	DGRP 748	cont	F2	M	spring
3.45	3	DGRP 748	cont	F2	M	spring
3.27	3	DGRP 748	cont	F2	M	spring
3.23	3	DGRP 748	cont	F2	M	spring
3.34	3	DGRP 748	cont	F2	M	spring
3.38	3	DGRP 748	cont	F2	M	spring
3.24	3	DGRP 748	cont	F2	M	spring
3.35	3	DGRP 748	cont	F2	M	spring
3.29	3	DGRP 748	cont	F2	M	spring
2.94	3	DGRP 748	cont	F2	M	spring
3.22	3	DGRP 748	cont	F2	M	spring
3.22	3	DGRP 748	cont	F2	M	spring
3.33	3	DGRP 748	cont	F2	M	spring
3.01	3	DGRP 748	cont	F2	M	spring
3.55	3	DGRP 748	cont	F2	M	spring
3.38	3	DGRP 748	cont	F2	M	spring
3.56	3	DGRP 748	cont	F2	M	spring
3.5	3	DGRP 748	cont	F2	M	spring
3.51	3	DGRP 748	cont	F2	M	spring
1.12	1	DGRP 748	cont	F2	M	spring
3.41	3	DGRP 911	cont	F2	M	spring
3.33	3	DGRP 911	cont	F2	M	spring
3.54	3	DGRP 911	cont	F2	M	spring
3.61	3	DGRP 911	cont	F2	M	spring
3.57	3	DGRP 911	cont	F2	M	spring
3.71	3	DGRP 911	cont	F2	M	spring
3.56	3	DGRP 911	cont	F2	M	spring
3.54	3	DGRP 911	cont	F2	M	spring
3.26	3	DGRP 911	cont	F2	M	spring
3.54	3	DGRP 911	cont	F2	M	spring
3.06	3	DGRP 911	cont	F2	M	spring
3.35	3	DGRP 911	cont	F2	M	spring
3.18	3	DGRP 911	cont	F2	M	spring
3.74	3	DGRP 911	cont	F2	M	spring
3.33	3	DGRP 911	cont	F2	M	spring
3.56	3	DGRP 911	cont	F2	M	spring
3.51	3	DGRP 911	cont	F2	M	spring
3.29	3	DGRP 911	cont	F2	M	spring
3.61	3	DGRP 911	cont	F2	M	spring
2.2	2	DGRP 911	cont	F2	M	spring
4.74	3	DGRP 153	HF	P	F	fall
4.76	3	DGRP 153	HF	P	F	fall
4.83	3	DGRP 153	HF	P	F	fall
4.85	3	DGRP 153	HF	P	F	fall
4.9	3	DGRP 153	HF	P	F	fall
4.94	3	DGRP 153	HF	P	F	fall
5.01	3	DGRP 153	HF	P	F	fall
3.39	2	DGRP 153	HF	P	F	fall
5.09	3	DGRP 153	HF	P	F	fall
5.1	3	DGRP 153	HF	P	F	fall
5.24	3	DGRP 153	HF	P	F	fall
5.48	3	DGRP 153	HF	P	F	fall
5.55	3	DGRP 153	HF	P	F	fall
5.57	3	DGRP 153	HF	P	F	fall
4.4	3	DGRP 153	HF	P	M	fall
4.33	3	DGRP 153	HF	P	M	fall
4.25	3	DGRP 153	HF	P	M	fall
4.21	3	DGRP 153	HF	P	M	fall
4.14	3	DGRP 153	HF	P	M	fall
4.12	3	DGRP 153	HF	P	M	fall
4.11	3	DGRP 153	HF	P	M	fall
4.06	3	DGRP 153	HF	P	M	fall
3.98	3	DGRP 153	HF	P	M	fall
3.96	3	DGRP 153	HF	P	M	fall
3.96	3	DGRP 153	HF	P	M	fall
3.93	3	DGRP 153	HF	P	M	fall
3.82	3	DGRP 153	HF	P	M	fall
3.76	3	DGRP 153	HF	P	M	fall
3.75	3	DGRP 153	HF	P	M	fall
3.74	3	DGRP 153	HF	P	M	fall
3.69	3	DGRP 153	HF	P	M	fall
3.68	3	DGRP 153	HF	P	M	fall
3.68	3	DGRP 153	HF	P	M	fall
3.67	3	DGRP 153	HF	P	M	fall
3.65	3	DGRP 153	HF	P	M	fall
3.61	3	DGRP 153	HF	P	M	fall
3.53	3	DGRP 153	HF	P	M	fall
1.17	1	DGRP 153	HF	P	M	fall
3.44	3	DGRP 153	HF	P	M	fall
4.15	3	DGRP 440	HF	P	F	fall
4.21	3	DGRP 440	HF	P	F	fall
4.38	3	DGRP 440	HF	P	F	fall
4.39	3	DGRP 440	HF	P	F	fall
4.44	3	DGRP 440	HF	P	F	fall
4.5	3	DGRP 440	HF	P	F	fall
4.52	3	DGRP 440	HF	P	F	fall
4.53	3	DGRP 440	HF	P	F	fall
4.53	3	DGRP 440	HF	P	F	fall
4.55	3	DGRP 440	HF	P	F	fall
1.53	1	DGRP 440	HF	P	F	fall
4.67	3	DGRP 440	HF	P	F	fall
4.74	3	DGRP 440	HF	P	F	fall
4.76	3	DGRP 440	HF	P	F	fall
4.78	3	DGRP 440	HF	P	F	fall
4.8	3	DGRP 440	HF	P	F	fall
4.85	3	DGRP 440	HF	P	F	fall
4.85	3	DGRP 440	HF	P	F	fall
5.04	3	DGRP 440	HF	P	F	fall
5.3	3	DGRP 440	HF	P	F	fall
3.81	3	DGRP 440	HF	P	M	fall
3.68	3	DGRP 440	HF	P	M	fall
3.6	3	DGRP 440	HF	P	M	fall
3.55	3	DGRP 440	HF	P	M	fall
3.4	3	DGRP 440	HF	P	M	fall
3.23	3	DGRP 440	HF	P	M	fall
3.21	3	DGRP 440	HF	P	M	fall
3.14	3	DGRP 440	HF	P	M	fall
0.69	1	DGRP 440	HF	P	M	fall
3.48	3	DGRP 748	HF	P	F	fall
3.69	3	DGRP 748	HF	P	F	fall
3.7	3	DGRP 748	HF	P	F	fall
3.74	3	DGRP 748	HF	P	F	fall
3.83	3	DGRP 748	HF	P	F	fall
3.84	3	DGRP 748	HF	P	F	fall
3.85	3	DGRP 748	HF	P	F	fall
3.87	3	DGRP 748	HF	P	F	fall
3.89	3	DGRP 748	HF	P	F	fall
3.93	3	DGRP 748	HF	P	F	fall
4.16	3	DGRP 748	HF	P	F	fall
4.17	3	DGRP 748	HF	P	F	fall
2.78	2	DGRP 748	HF	P	F	fall
4.19	3	DGRP 748	HF	P	F	fall
4.31	3	DGRP 748	HF	P	F	fall
4.44	3	DGRP 748	HF	P	F	fall
4.46	3	DGRP 748	HF	P	F	fall
3.42	3	DGRP 748	HF	P	M	fall
3.4	3	DGRP 748	HF	P	M	fall
3.24	3	DGRP 748	HF	P	M	fall
3.19	3	DGRP 748	HF	P	M	fall
3.17	3	DGRP 748	HF	P	M	fall
3.17	3	DGRP 748	HF	P	M	fall
3.16	3	DGRP 748	HF	P	M	fall
3.09	3	DGRP 748	HF	P	M	fall
3.06	3	DGRP 748	HF	P	M	fall
3.03	3	DGRP 748	HF	P	M	fall
3.01	3	DGRP 748	HF	P	M	fall
3	3	DGRP 748	HF	P	M	fall
2.91	3	DGRP 748	HF	P	M	fall
2.9	3	DGRP 748	HF	P	M	fall
2.89	3	DGRP 748	HF	P	M	fall
2.88	3	DGRP 748	HF	P	M	fall
2.88	3	DGRP 748	HF	P	M	fall
2.84	3	DGRP 748	HF	P	M	fall
2.8	3	DGRP 748	HF	P	M	fall
1.04	1	DGRP 911	HF	P	F	fall
3.13	3	DGRP 911	HF	P	F	fall
3.4	3	DGRP 911	HF	P	F	fall
3.54	3	DGRP 911	HF	P	F	fall
3.57	3	DGRP 911	HF	P	F	fall
3.71	3	DGRP 911	HF	P	F	fall
3.73	3	DGRP 911	HF	P	F	fall
3.74	3	DGRP 911	HF	P	F	fall
3.79	3	DGRP 911	HF	P	F	fall
3.93	3	DGRP 911	HF	P	F	fall
3.99	3	DGRP 911	HF	P	F	fall
4.05	3	DGRP 911	HF	P	F	fall
4.06	3	DGRP 911	HF	P	F	fall
4.23	3	DGRP 911	HF	P	F	fall
4.26	3	DGRP 911	HF	P	F	fall
4.27	3	DGRP 911	HF	P	F	fall
4.34	3	DGRP 911	HF	P	F	fall
4.47	3	DGRP 911	HF	P	F	fall
4.48	3	DGRP 911	HF	P	F	fall
3.41	3	DGRP 911	HF	P	M	fall
3.34	3	DGRP 911	HF	P	M	fall
3.28	3	DGRP 911	HF	P	M	fall
3.17	3	DGRP 911	HF	P	M	fall
2.99	3	DGRP 911	HF	P	M	fall
2.98	3	DGRP 911	HF	P	M	fall
1.94	2	DGRP 911	HF	P	M	fall
2.86	3	DGRP 911	HF	P	M	fall
2.85	3	DGRP 911	HF	P	M	fall
2.84	3	DGRP 911	HF	P	M	fall
2.82	3	DGRP 911	HF	P	M	fall
2.75	3	DGRP 911	HF	P	M	fall
2.75	3	DGRP 911	HF	P	M	fall
2.72	3	DGRP 911	HF	P	M	fall
2.71	3	DGRP 911	HF	P	M	fall
2.64	3	DGRP 911	HF	P	M	fall
4.93	3	DGRP 153	HF	P	F	spring
4.08	3	DGRP 153	HF	P	F	spring
4.53	3	DGRP 153	HF	P	F	spring
5.08	3	DGRP 153	HF	P	F	spring
4.99	3	DGRP 153	HF	P	F	spring
3.97	3	DGRP 153	HF	P	F	spring
5.17	3	DGRP 153	HF	P	F	spring
4.59	3	DGRP 153	HF	P	F	spring
4.41	3	DGRP 153	HF	P	F	spring
5.28	3	DGRP 153	HF	P	F	spring
4.74	3	DGRP 153	HF	P	F	spring
3.98	3	DGRP 153	HF	P	F	spring
5.01	3	DGRP 153	HF	P	F	spring
4.63	3	DGRP 153	HF	P	F	spring
4.81	3	DGRP 153	HF	P	F	spring
4.64	3	DGRP 153	HF	P	F	spring
5.08	3	DGRP 153	HF	P	F	spring
4.53	3	DGRP 153	HF	P	F	spring
4.41	3	DGRP 153	HF	P	F	spring
4.38	3	DGRP 153	HF	P	F	spring
4.82	3	DGRP 153	HF	P	F	spring
2.99	2	DGRP 153	HF	P	F	spring
2.95	2	DGRP 153	HF	P	F	spring
4.5	3	DGRP 440	HF	P	F	spring
4.39	3	DGRP 440	HF	P	F	spring
4.67	3	DGRP 440	HF	P	F	spring
4.52	3	DGRP 440	HF	P	F	spring
5.74	3	DGRP 440	HF	P	F	spring
4.25	3	DGRP 440	HF	P	F	spring
4.23	3	DGRP 440	HF	P	F	spring
4.51	3	DGRP 440	HF	P	F	spring
4.3	3	DGRP 440	HF	P	F	spring
4.51	3	DGRP 440	HF	P	F	spring
4.5	3	DGRP 440	HF	P	F	spring
3.84	3	DGRP 440	HF	P	F	spring
4.59	3	DGRP 440	HF	P	F	spring
4.9	3	DGRP 440	HF	P	F	spring
4.48	3	DGRP 440	HF	P	F	spring
4.23	3	DGRP 440	HF	P	F	spring
4.44	3	DGRP 440	HF	P	F	spring
4.66	3	DGRP 440	HF	P	F	spring
4.35	3	DGRP 440	HF	P	F	spring
4.63	3	DGRP 440	HF	P	F	spring
1.48	1	DGRP 440	HF	P	F	spring
3.94	3	DGRP 748	HF	P	F	spring
3.53	3	DGRP 748	HF	P	F	spring
4.41	3	DGRP 748	HF	P	F	spring
3.64	3	DGRP 748	HF	P	F	spring
3.8	3	DGRP 748	HF	P	F	spring
3.4	3	DGRP 748	HF	P	F	spring
4.1	3	DGRP 748	HF	P	F	spring
3.51	3	DGRP 748	HF	P	F	spring
4.01	3	DGRP 748	HF	P	F	spring
4.15	3	DGRP 748	HF	P	F	spring
3.21	3	DGRP 748	HF	P	F	spring
3.18	3	DGRP 748	HF	P	F	spring
3.96	3	DGRP 748	HF	P	F	spring
3.53	3	DGRP 748	HF	P	F	spring
2.94	3	DGRP 748	HF	P	F	spring
3.56	3	DGRP 748	HF	P	F	spring
3.44	3	DGRP 748	HF	P	F	spring
3.79	3	DGRP 748	HF	P	F	spring
3.59	3	DGRP 748	HF	P	F	spring
3.49	3	DGRP 748	HF	P	F	spring
3.5	3	DGRP 748	HF	P	F	spring
3.43	3	DGRP 748	HF	P	F	spring
2.53	2	DGRP 748	HF	P	F	spring
3.77	3	DGRP 911	HF	P	F	spring
4.48	3	DGRP 911	HF	P	F	spring
3.74	3	DGRP 911	HF	P	F	spring
3.55	3	DGRP 911	HF	P	F	spring
4.24	3	DGRP 911	HF	P	F	spring
4.05	3	DGRP 911	HF	P	F	spring
4.11	3	DGRP 911	HF	P	F	spring
4.23	3	DGRP 911	HF	P	F	spring
3.56	3	DGRP 911	HF	P	F	spring
3.29	3	DGRP 911	HF	P	F	spring
4.08	3	DGRP 911	HF	P	F	spring
4.03	3	DGRP 911	HF	P	F	spring
4.74	3	DGRP 911	HF	P	F	spring
3.34	3	DGRP 911	HF	P	F	spring
3.76	3	DGRP 911	HF	P	F	spring
3.88	3	DGRP 911	HF	P	F	spring
4.1	3	DGRP 911	HF	P	F	spring
3.93	3	DGRP 911	HF	P	F	spring
3.75	3	DGRP 911	HF	P	F	spring
3.75	3	DGRP 911	HF	P	F	spring
3.64	3	DGRP 911	HF	P	F	spring
3.99	3	DGRP 911	HF	P	F	spring
3.86	3	DGRP 911	HF	P	F	spring
4.3	3	DGRP 911	HF	P	F	spring
1.38	1	DGRP 911	HF	P	F	spring
3.81	3	DGRP 153	HF	P	M	spring
3.51	3	DGRP 153	HF	P	M	spring
3.65	3	DGRP 153	HF	P	M	spring
3.95	3	DGRP 153	HF	P	M	spring
3.63	3	DGRP 153	HF	P	M	spring
3.57	3	DGRP 153	HF	P	M	spring
3.41	3	DGRP 153	HF	P	M	spring
3.8	3	DGRP 153	HF	P	M	spring
3.64	3	DGRP 153	HF	P	M	spring
3.63	3	DGRP 153	HF	P	M	spring
3.83	3	DGRP 153	HF	P	M	spring
3.37	3	DGRP 153	HF	P	M	spring
3.49	3	DGRP 153	HF	P	M	spring
3.21	3	DGRP 153	HF	P	M	spring
3.68	3	DGRP 153	HF	P	M	spring
3.29	3	DGRP 153	HF	P	M	spring
3.21	3	DGRP 153	HF	P	M	spring
2.94	3	DGRP 153	HF	P	M	spring
3.45	3	DGRP 153	HF	P	M	spring
3.1	3	DGRP 153	HF	P	M	spring
3.87	3	DGRP 153	HF	P	M	spring
1.96	2	DGRP 153	HF	P	M	spring
3.83	3	DGRP 440	HF	P	M	spring
3.75	3	DGRP 440	HF	P	M	spring
3.21	3	DGRP 440	HF	P	M	spring
3.25	3	DGRP 440	HF	P	M	spring
3.43	3	DGRP 440	HF	P	M	spring
3.19	3	DGRP 440	HF	P	M	spring
3.38	3	DGRP 440	HF	P	M	spring
3.5	3	DGRP 440	HF	P	M	spring
3.03	3	DGRP 440	HF	P	M	spring
2.98	3	DGRP 440	HF	P	M	spring
2.91	3	DGRP 440	HF	P	M	spring
3.2	3	DGRP 440	HF	P	M	spring
3.25	3	DGRP 440	HF	P	M	spring
3.29	3	DGRP 440	HF	P	M	spring
3.48	3	DGRP 440	HF	P	M	spring
3.02	3	DGRP 440	HF	P	M	spring
3.43	3	DGRP 440	HF	P	M	spring
3.26	3	DGRP 440	HF	P	M	spring
3.03	3	DGRP 440	HF	P	M	spring
3.15	3	DGRP 440	HF	P	M	spring
3.61	3	DGRP 440	HF	P	M	spring
2.31	2	DGRP 440	HF	P	M	spring
3.04	3	DGRP 748	HF	P	M	spring
2.44	3	DGRP 748	HF	P	M	spring
2.98	3	DGRP 748	HF	P	M	spring
2.87	3	DGRP 748	HF	P	M	spring
2.94	3	DGRP 748	HF	P	M	spring
2.65	3	DGRP 748	HF	P	M	spring
3.46	3	DGRP 748	HF	P	M	spring
3.17	3	DGRP 748	HF	P	M	spring
3.44	3	DGRP 748	HF	P	M	spring
2.84	3	DGRP 748	HF	P	M	spring
2.65	3	DGRP 748	HF	P	M	spring
2.9	3	DGRP 748	HF	P	M	spring
3.09	3	DGRP 748	HF	P	M	spring
2.64	3	DGRP 748	HF	P	M	spring
2.89	3	DGRP 748	HF	P	M	spring
2.69	3	DGRP 748	HF	P	M	spring
3.17	3	DGRP 748	HF	P	M	spring
2.97	3	DGRP 748	HF	P	M	spring
3.84	4	DGRP 748	HF	P	M	spring
2.89	3	DGRP 911	HF	P	M	spring
2.88	3	DGRP 911	HF	P	M	spring
2.95	3	DGRP 911	HF	P	M	spring
3.07	3	DGRP 911	HF	P	M	spring
3.02	3	DGRP 911	HF	P	M	spring
3.1	3	DGRP 911	HF	P	M	spring
3.09	3	DGRP 911	HF	P	M	spring
3.28	3	DGRP 911	HF	P	M	spring
3.06	3	DGRP 911	HF	P	M	spring
2.5	3	DGRP 911	HF	P	M	spring
2.67	3	DGRP 911	HF	P	M	spring
3.16	3	DGRP 911	HF	P	M	spring
3.11	3	DGRP 911	HF	P	M	spring
2.99	3	DGRP 911	HF	P	M	spring
2.64	3	DGRP 911	HF	P	M	spring
2.9	3	DGRP 911	HF	P	M	spring
2.82	3	DGRP 911	HF	P	M	spring
2.55	3	DGRP 911	HF	P	M	spring
2.77	3	DGRP 911	HF	P	M	spring
2.83	3	DGRP 911	HF	P	M	spring
2.89	3	DGRP 911	HF	P	M	spring
3.16	3	DGRP 911	HF	P	M	spring
3.23	3	DGRP 911	HF	P	M	spring
3.41	3	DGRP 911	HF	P	M	spring
3.23	3	DGRP 911	HF	P	M	spring
4.57	3	DGRP 153	MA	F1	F	fall
4.74	3	DGRP 153	MA	F1	F	fall
4.79	3	DGRP 153	MA	F1	F	fall
5	3	DGRP 153	MA	F1	F	fall
5.01	3	DGRP 153	MA	F1	F	fall
5.07	3	DGRP 153	MA	F1	F	fall
5.13	3	DGRP 153	MA	F1	F	fall
5.16	3	DGRP 153	MA	F1	F	fall
5.18	3	DGRP 153	MA	F1	F	fall
5.24	3	DGRP 153	MA	F1	F	fall
5.24	3	DGRP 153	MA	F1	F	fall
5.24	3	DGRP 153	MA	F1	F	fall
5.31	3	DGRP 153	MA	F1	F	fall
5.36	3	DGRP 153	MA	F1	F	fall
5.42	3	DGRP 153	MA	F1	F	fall
5.51	3	DGRP 153	MA	F1	F	fall
1.84	1	DGRP 153	MA	F1	F	fall
5.62	3	DGRP 153	MA	F1	F	fall
5.65	3	DGRP 153	MA	F1	F	fall
4.27	3	DGRP 153	MA	F2	F	fall
4.34	3	DGRP 153	MA	F2	F	fall
4.38	3	DGRP 153	MA	F2	F	fall
4.53	3	DGRP 153	MA	F2	F	fall
4.61	3	DGRP 153	MA	F2	F	fall
4.63	3	DGRP 153	MA	F2	F	fall
4.65	3	DGRP 153	MA	F2	F	fall
4.65	3	DGRP 153	MA	F2	F	fall
4.72	3	DGRP 153	MA	F2	F	fall
4.79	3	DGRP 153	MA	F2	F	fall
4.86	3	DGRP 153	MA	F2	F	fall
4.92	3	DGRP 153	MA	F2	F	fall
3.28	2	DGRP 153	MA	F2	F	fall
5.04	3	DGRP 153	MA	F2	F	fall
3.36	2	DGRP 153	MA	F2	F	fall
5.1	3	DGRP 153	MA	F2	F	fall
5.16	3	DGRP 153	MA	F2	F	fall
5.25	3	DGRP 153	MA	F2	F	fall
5.32	3	DGRP 153	MA	F2	F	fall
5.4	3	DGRP 153	MA	F2	F	fall
5.49	3	DGRP 153	MA	F2	F	fall
5.49	3	DGRP 153	MA	F2	F	fall
5.18	3	DGRP 153	MA	F2	M	fall
5.07	3	DGRP 153	MA	F2	M	fall
5.04	3	DGRP 153	MA	F2	M	fall
4.95	3	DGRP 153	MA	F2	M	fall
4.88	3	DGRP 153	MA	F2	M	fall
4.85	3	DGRP 153	MA	F2	M	fall
4.82	3	DGRP 153	MA	F2	M	fall
4.82	3	DGRP 153	MA	F2	M	fall
4.77	3	DGRP 153	MA	F2	M	fall
4.72	3	DGRP 153	MA	F2	M	fall
4.7	3	DGRP 153	MA	F2	M	fall
4.64	3	DGRP 153	MA	F2	M	fall
4.64	3	DGRP 153	MA	F2	M	fall
4.59	3	DGRP 153	MA	F2	M	fall
4.57	3	DGRP 153	MA	F2	M	fall
3.02	2	DGRP 153	MA	F2	M	fall
4.49	3	DGRP 153	MA	F1	M	fall
4.49	3	DGRP 153	MA	F2	M	fall
4.47	3	DGRP 153	MA	F2	M	fall
4.37	3	DGRP 153	MA	F2	M	fall
4.28	3	DGRP 153	MA	F2	M	fall
4.01	3	DGRP 153	MA	F1	M	fall
3.86	3	DGRP 153	MA	F1	M	fall
3.68	3	DGRP 153	MA	F1	M	fall
3.68	3	DGRP 153	MA	F1	M	fall
3.66	3	DGRP 153	MA	F1	M	fall
3.66	3	DGRP 153	MA	F1	M	fall
3.62	3	DGRP 153	MA	F1	M	fall
3.61	3	DGRP 153	MA	F1	M	fall
3.56	3	DGRP 153	MA	F1	M	fall
3.52	3	DGRP 153	MA	F1	M	fall
3.52	3	DGRP 153	MA	F1	M	fall
3.5	3	DGRP 153	MA	F1	M	fall
3.48	3	DGRP 153	MA	F1	M	fall
3.4	3	DGRP 153	MA	F1	M	fall
3.37	3	DGRP 153	MA	F1	M	fall
2.01	2	DGRP 153	MA	F1	M	fall
3.99	3	DGRP 440	MA	F1	F	fall
4.03	3	DGRP 440	MA	F1	F	fall
4.17	3	DGRP 440	MA	F1	F	fall
4.19	3	DGRP 440	MA	F1	F	fall
4.25	3	DGRP 440	MA	F1	F	fall
4.36	3	DGRP 440	MA	F1	F	fall
4.43	3	DGRP 440	MA	F1	F	fall
4.43	3	DGRP 440	MA	F1	F	fall
4.47	3	DGRP 440	MA	F1	F	fall
4.51	3	DGRP 440	MA	F1	F	fall
4.53	3	DGRP 440	MA	F1	F	fall
4.54	3	DGRP 440	MA	F1	F	fall
4.57	3	DGRP 440	MA	F1	F	fall
4.65	3	DGRP 440	MA	F1	F	fall
4.74	3	DGRP 440	MA	F1	F	fall
4.8	3	DGRP 440	MA	F1	F	fall
4.85	3	DGRP 440	MA	F1	F	fall
4.85	3	DGRP 440	MA	F1	F	fall
4.85	3	DGRP 440	MA	F1	F	fall
4.86	3	DGRP 440	MA	F1	F	fall
4.93	3	DGRP 440	MA	F1	F	fall
4.93	3	DGRP 440	MA	F1	F	fall
5	3	DGRP 440	MA	F1	F	fall
4.94	3	DGRP 440	MA	F2	F	fall
5.1	3	DGRP 440	MA	F2	F	fall
5.16	3	DGRP 440	MA	F2	F	fall
5.27	3	DGRP 440	MA	F2	F	fall
5.29	3	DGRP 440	MA	F2	F	fall
5.48	3	DGRP 440	MA	F2	F	fall
5.65	3	DGRP 440	MA	F2	F	fall
4.04	3	DGRP 440	MA	F2	M	fall
3.9	3	DGRP 440	MA	F2	M	fall
3.69	3	DGRP 440	MA	F1	M	fall
3.62	3	DGRP 440	MA	F1	M	fall
3.62	3	DGRP 440	MA	F2	M	fall
3.58	3	DGRP 440	MA	F2	M	fall
3.54	3	DGRP 440	MA	F1	M	fall
3.3	3	DGRP 440	MA	F1	M	fall
3.24	3	DGRP 440	MA	F1	M	fall
3.16	3	DGRP 440	MA	F1	M	fall
3.06	3	DGRP 440	MA	F1	M	fall
3.01	3	DGRP 440	MA	F1	M	fall
2.96	3	DGRP 440	MA	F1	M	fall
2.95	3	DGRP 440	MA	F1	M	fall
2.92	3	DGRP 440	MA	F1	M	fall
2.91	3	DGRP 440	MA	F1	M	fall
2.89	3	DGRP 440	MA	F2	M	fall
2.75	3	DGRP 440	MA	F1	M	fall
2.75	3	DGRP 440	MA	F1	M	fall
2.62	3	DGRP 440	MA	F1	M	fall
2.46	3	DGRP 440	MA	F1	M	fall
2.29	3	DGRP 440	MA	F1	M	fall
0.75	1	DGRP 440	MA	F1	M	fall
2.2	3	DGRP 440	MA	F1	M	fall
4.3	3	DGRP 748	MA	F1	F	fall
4.34	3	DGRP 748	MA	F1	F	fall
4.37	3	DGRP 748	MA	F1	F	fall
4.46	3	DGRP 748	MA	F1	F	fall
4.56	3	DGRP 748	MA	F1	F	fall
4.62	3	DGRP 748	MA	F1	F	fall
4.65	3	DGRP 748	MA	F1	F	fall
4.67	3	DGRP 748	MA	F1	F	fall
4.67	3	DGRP 748	MA	F1	F	fall
4.68	3	DGRP 748	MA	F1	F	fall
4.72	3	DGRP 748	MA	F1	F	fall
4.78	3	DGRP 748	MA	F1	F	fall
4.78	3	DGRP 748	MA	F1	F	fall
4.86	3	DGRP 748	MA	F1	F	fall
4.94	3	DGRP 748	MA	F1	F	fall
4.97	3	DGRP 748	MA	F1	F	fall
4.97	3	DGRP 748	MA	F1	F	fall
5	3	DGRP 748	MA	F1	F	fall
5.01	3	DGRP 748	MA	F1	F	fall
5.05	3	DGRP 748	MA	F1	F	fall
5.08	3	DGRP 748	MA	F1	F	fall
5.13	3	DGRP 748	MA	F1	F	fall
5.14	3	DGRP 748	MA	F1	F	fall
5.2	3	DGRP 748	MA	F1	F	fall
5.24	3	DGRP 748	MA	F1	F	fall
1.08	1	DGRP 748	MA	F2	F	fall
3.54	3	DGRP 748	MA	F2	F	fall
3.69	3	DGRP 748	MA	F2	F	fall
3.71	3	DGRP 748	MA	F2	F	fall
3.76	3	DGRP 748	MA	F2	F	fall
3.79	3	DGRP 748	MA	F2	F	fall
3.8	3	DGRP 748	MA	F2	F	fall
3.8	3	DGRP 748	MA	F2	F	fall
3.88	3	DGRP 748	MA	F2	F	fall
3.91	3	DGRP 748	MA	F2	F	fall
3.97	3	DGRP 748	MA	F2	F	fall
3.98	3	DGRP 748	MA	F2	F	fall
4.01	3	DGRP 748	MA	F2	F	fall
4.05	3	DGRP 748	MA	F2	F	fall
4.1	3	DGRP 748	MA	F2	F	fall
4.1	3	DGRP 748	MA	F2	F	fall
4.1	3	DGRP 748	MA	F2	F	fall
4.12	3	DGRP 748	MA	F2	F	fall
4.16	3	DGRP 748	MA	F2	F	fall
4.25	3	DGRP 748	MA	F2	F	fall
4.3	3	DGRP 748	MA	F2	F	fall
4.33	3	DGRP 748	MA	F2	F	fall
3.47	3	DGRP 748	MA	F1	M	fall
3.44	3	DGRP 748	MA	F2	M	fall
3.43	3	DGRP 748	MA	F2	M	fall
3.39	3	DGRP 748	MA	F1	M	fall
3.35	3	DGRP 748	MA	F2	M	fall
3.34	3	DGRP 748	MA	F1	M	fall
3.31	3	DGRP 748	MA	F2	M	fall
3.3	3	DGRP 748	MA	F2	M	fall
3.29	3	DGRP 748	MA	F2	M	fall
3.29	3	DGRP 748	MA	F2	M	fall
3.27	3	DGRP 748	MA	F2	M	fall
3.25	3	DGRP 748	MA	F2	M	fall
3.24	3	DGRP 748	MA	F1	M	fall
3.24	3	DGRP 748	MA	F2	M	fall
3.23	3	DGRP 748	MA	F1	M	fall
3.22	3	DGRP 748	MA	F2	M	fall
3.22	3	DGRP 748	MA	F2	M	fall
3.17	3	DGRP 748	MA	F2	M	fall
3.16	3	DGRP 748	MA	F1	M	fall
3.15	3	DGRP 748	MA	F1	M	fall
3.14	3	DGRP 748	MA	F2	M	fall
3.12	3	DGRP 748	MA	F2	M	fall
3.09	3	DGRP 748	MA	F2	M	fall
3.09	3	DGRP 748	MA	F2	M	fall
3.06	3	DGRP 748	MA	F2	M	fall
3.02	3	DGRP 748	MA	F2	M	fall
3.02	3	DGRP 748	MA	F2	M	fall
3.01	3	DGRP 748	MA	F1	M	fall
3	3	DGRP 748	MA	F1	M	fall
2.97	3	DGRP 748	MA	F2	M	fall
2.94	3	DGRP 748	MA	F1	M	fall
2.92	3	DGRP 748	MA	F1	M	fall
2.92	3	DGRP 748	MA	F1	M	fall
2.92	3	DGRP 748	MA	F1	M	fall
2.9	3	DGRP 748	MA	F2	M	fall
2.89	3	DGRP 748	MA	F1	M	fall
2.88	3	DGRP 748	MA	F1	M	fall
2.83	3	DGRP 748	MA	F1	M	fall
2.79	3	DGRP 748	MA	F1	M	fall
2.79	3	DGRP 748	MA	F2	M	fall
2.77	3	DGRP 748	MA	F1	M	fall
2.69	3	DGRP 748	MA	F1	M	fall
2.68	3	DGRP 748	MA	F1	M	fall
2.68	3	DGRP 748	MA	F1	M	fall
2.61	3	DGRP 748	MA	F1	M	fall
2.57	3	DGRP 748	MA	F1	M	fall
2.54	3	DGRP 748	MA	F1	M	fall
2.51	3	DGRP 748	MA	F1	M	fall
2.38	3	DGRP 748	MA	F1	M	fall
0.72	1	DGRP 748	MA	F1	M	fall
2	3	DGRP 748	MA	F1	M	fall
4.33	3	DGRP 911	MA	F1	F	fall
4.33	3	DGRP 911	MA	F1	F	fall
4.37	3	DGRP 911	MA	F1	F	fall
4.46	3	DGRP 911	MA	F1	F	fall
4.51	3	DGRP 911	MA	F1	F	fall
4.53	3	DGRP 911	MA	F1	F	fall
4.57	3	DGRP 911	MA	F1	F	fall
4.6	3	DGRP 911	MA	F1	F	fall
4.67	3	DGRP 911	MA	F1	F	fall
4.8	3	DGRP 911	MA	F1	F	fall
4.8	3	DGRP 911	MA	F1	F	fall
4.88	3	DGRP 911	MA	F1	F	fall
4.89	3	DGRP 911	MA	F1	F	fall
5.05	3	DGRP 911	MA	F1	F	fall
5.08	3	DGRP 911	MA	F1	F	fall
5.26	3	DGRP 911	MA	F1	F	fall
5.29	3	DGRP 911	MA	F1	F	fall
5.31	3	DGRP 911	MA	F1	F	fall
3.58	2	DGRP 911	MA	F1	F	fall
5.54	3	DGRP 911	MA	F1	F	fall
3.84	3	DGRP 911	MA	F2	F	fall
4.15	3	DGRP 911	MA	F2	F	fall
2.79	2	DGRP 911	MA	F2	F	fall
4.43	3	DGRP 911	MA	F2	F	fall
4.49	3	DGRP 911	MA	F2	F	fall
4.72	3	DGRP 911	MA	F2	F	fall
3.42	3	DGRP 911	MA	F1	M	fall
3.33	3	DGRP 911	MA	F2	M	fall
3.3	3	DGRP 911	MA	F1	M	fall
3.3	3	DGRP 911	MA	F2	M	fall
3.29	3	DGRP 911	MA	F1	M	fall
3.28	3	DGRP 911	MA	F1	M	fall
3.23	3	DGRP 911	MA	F1	M	fall
3.23	3	DGRP 911	MA	F1	M	fall
3.23	3	DGRP 911	MA	F1	M	fall
3.22	3	DGRP 911	MA	F1	M	fall
3.22	3	DGRP 911	MA	F1	M	fall
3.21	3	DGRP 911	MA	F1	M	fall
3.19	3	DGRP 911	MA	F1	M	fall
3.19	3	DGRP 911	MA	F2	M	fall
3.18	3	DGRP 911	MA	F2	M	fall
3.15	3	DGRP 911	MA	F1	M	fall
3.13	3	DGRP 911	MA	F1	M	fall
3.11	3	DGRP 911	MA	F1	M	fall
3.1	3	DGRP 911	MA	F2	M	fall
3.1	3	DGRP 911	MA	F2	M	fall
3.05	3	DGRP 911	MA	F1	M	fall
3.04	3	DGRP 911	MA	F1	M	fall
3.02	3	DGRP 911	MA	F1	M	fall
2.97	3	DGRP 911	MA	F1	M	fall
2.96	3	DGRP 911	MA	F1	M	fall
2.95	3	DGRP 911	MA	F1	M	fall
2.84	3	DGRP 911	MA	F1	M	fall
0.75	1	DGRP 911	MA	F2	M	fall
4.5	3	DGRP 440	MA	F1	F	spring
4.1	3	DGRP 440	MA	F1	F	spring
4.1	3	DGRP 440	MA	F1	F	spring
4.26	3	DGRP 440	MA	F1	F	spring
4.34	3	DGRP 440	MA	F1	F	spring
4.4	3	DGRP 440	MA	F1	F	spring
4.42	3	DGRP 440	MA	F1	F	spring
4.12	3	DGRP 440	MA	F1	F	spring
4.48	3	DGRP 440	MA	F1	F	spring
4.02	3	DGRP 440	MA	F1	F	spring
4.5	3	DGRP 440	MA	F1	F	spring
4.46	3	DGRP 440	MA	F1	F	spring
3.76	3	DGRP 440	MA	F1	F	spring
4.14	3	DGRP 440	MA	F1	F	spring
4.48	3	DGRP 440	MA	F1	F	spring
4.73	3	DGRP 440	MA	F1	F	spring
4.19	3	DGRP 440	MA	F1	F	spring
4.32	3	DGRP 440	MA	F1	F	spring
4.68	3	DGRP 440	MA	F1	F	spring
2.87	3	DGRP 440	MA	F1	F	spring
4.67	3	DGRP 440	MA	F1	F	spring
3.91	3	DGRP 440	MA	F1	F	spring
4.83	3	DGRP 440	MA	F1	F	spring
4.58	3	DGRP 440	MA	F1	F	spring
3.57	3	DGRP 440	MA	F1	F	spring
4.53	3	DGRP 440	MA	F1	F	spring
2.36	2	DGRP 440	MA	F1	F	spring
2.81	2	DGRP 440	MA	F1	F	spring
3.81	3	DGRP 748	MA	F1	F	spring
4.19	3	DGRP 748	MA	F1	F	spring
3.66	3	DGRP 748	MA	F1	F	spring
3.72	3	DGRP 748	MA	F1	F	spring
4.04	3	DGRP 748	MA	F1	F	spring
3.91	3	DGRP 748	MA	F1	F	spring
3.83	3	DGRP 748	MA	F1	F	spring
3.91	3	DGRP 748	MA	F1	F	spring
4.16	3	DGRP 748	MA	F1	F	spring
3.99	3	DGRP 748	MA	F1	F	spring
3.73	3	DGRP 748	MA	F1	F	spring
3.84	3	DGRP 748	MA	F1	F	spring
3.87	3	DGRP 748	MA	F1	F	spring
3.68	3	DGRP 748	MA	F1	F	spring
3.71	3	DGRP 748	MA	F1	F	spring
3.72	3	DGRP 748	MA	F1	F	spring
3.53	3	DGRP 748	MA	F1	F	spring
3.82	3	DGRP 748	MA	F1	F	spring
3.78	3	DGRP 748	MA	F1	F	spring
3.49	3	DGRP 748	MA	F1	F	spring
3.51	3	DGRP 748	MA	F1	F	spring
3.72	3	DGRP 748	MA	F1	F	spring
3.49	3	DGRP 748	MA	F1	F	spring
3.53	3	DGRP 748	MA	F1	F	spring
3.7	3	DGRP 748	MA	F1	F	spring
3.81	3	DGRP 748	MA	F1	F	spring
3.54	3	DGRP 748	MA	F1	F	spring
3.49	3	DGRP 748	MA	F1	F	spring
3.61	3	DGRP 748	MA	F1	F	spring
3.72	3	DGRP 748	MA	F1	F	spring
3.66	3	DGRP 748	MA	F1	F	spring
2.31	2	DGRP 748	MA	F1	F	spring
4.25	3	DGRP 153	MA	F1	F	spring
5.36	3	DGRP 153	MA	F1	F	spring
5.01	3	DGRP 153	MA	F1	F	spring
4.83	3	DGRP 153	MA	F1	F	spring
4.93	3	DGRP 153	MA	F1	F	spring
5.35	3	DGRP 153	MA	F1	F	spring
5.07	3	DGRP 153	MA	F1	F	spring
5.24	3	DGRP 153	MA	F1	F	spring
5.03	3	DGRP 153	MA	F1	F	spring
5.22	3	DGRP 153	MA	F1	F	spring
5.21	3	DGRP 153	MA	F1	F	spring
4.87	3	DGRP 153	MA	F1	F	spring
4.98	3	DGRP 153	MA	F1	F	spring
4.71	3	DGRP 153	MA	F1	F	spring
5.24	3	DGRP 153	MA	F1	F	spring
4.97	3	DGRP 153	MA	F1	F	spring
5.12	3	DGRP 153	MA	F1	F	spring
4.99	3	DGRP 153	MA	F1	F	spring
4.91	3	DGRP 153	MA	F1	F	spring
4.58	3	DGRP 153	MA	F1	F	spring
5.11	3	DGRP 153	MA	F1	F	spring
4.56	3	DGRP 153	MA	F1	F	spring
4.86	3	DGRP 153	MA	F1	F	spring
4.62	3	DGRP 153	MA	F1	F	spring
4.5	3	DGRP 153	MA	F1	F	spring
4.84	3	DGRP 153	MA	F1	F	spring
5.48	3	DGRP 153	MA	F1	F	spring
5.36	3	DGRP 153	MA	F1	F	spring
5.3	3	DGRP 153	MA	F1	F	spring
5.38	3	DGRP 153	MA	F1	F	spring
5.2	3	DGRP 153	MA	F1	F	spring
4.31	3	DGRP 911	MA	F1	F	spring
3.99	3	DGRP 911	MA	F1	F	spring
3.99	3	DGRP 911	MA	F1	F	spring
4	3	DGRP 911	MA	F1	F	spring
3.99	3	DGRP 911	MA	F1	F	spring
4.45	3	DGRP 911	MA	F1	F	spring
3.98	3	DGRP 911	MA	F1	F	spring
3.82	3	DGRP 911	MA	F1	F	spring
3.87	3	DGRP 911	MA	F1	F	spring
4.1	3	DGRP 911	MA	F1	F	spring
3.44	3	DGRP 911	MA	F1	F	spring
4.13	3	DGRP 911	MA	F1	F	spring
3.66	3	DGRP 911	MA	F1	F	spring
3.93	3	DGRP 911	MA	F1	F	spring
4.06	3	DGRP 911	MA	F1	F	spring
3.64	3	DGRP 911	MA	F1	F	spring
4.13	3	DGRP 911	MA	F1	F	spring
4.1	3	DGRP 911	MA	F1	F	spring
3.82	3	DGRP 911	MA	F1	F	spring
3.75	3	DGRP 911	MA	F1	F	spring
3.78	3	DGRP 911	MA	F1	F	spring
3.7	3	DGRP 911	MA	F1	F	spring
3.41	3	DGRP 911	MA	F1	F	spring
1.89	2	DGRP 911	MA	F1	F	spring
5.07	3	DGRP 153	MA	F2	F	spring
5.21	3	DGRP 153	MA	F2	F	spring
5.27	3	DGRP 153	MA	F2	F	spring
5.61	3	DGRP 153	MA	F2	F	spring
5.48	3	DGRP 153	MA	F2	F	spring
4.85	3	DGRP 153	MA	F2	F	spring
4.97	3	DGRP 153	MA	F2	F	spring
4.78	3	DGRP 153	MA	F2	F	spring
4.87	3	DGRP 153	MA	F2	F	spring
5.15	3	DGRP 153	MA	F2	F	spring
5.34	3	DGRP 153	MA	F2	F	spring
5.18	3	DGRP 153	MA	F2	F	spring
4.99	3	DGRP 153	MA	F2	F	spring
4.97	3	DGRP 153	MA	F2	F	spring
5.04	3	DGRP 153	MA	F2	F	spring
4.89	3	DGRP 153	MA	F2	F	spring
4.92	3	DGRP 153	MA	F2	F	spring
5.07	3	DGRP 153	MA	F2	F	spring
4.9	3	DGRP 153	MA	F2	F	spring
4.98	3	DGRP 153	MA	F2	F	spring
4.93	3	DGRP 153	MA	F2	F	spring
5.09	3	DGRP 153	MA	F2	F	spring
4.96	3	DGRP 153	MA	F2	F	spring
4.76	3	DGRP 153	MA	F2	F	spring
4.77	3	DGRP 153	MA	F2	F	spring
4.86	3	DGRP 153	MA	F2	F	spring
3.89	3	DGRP 153	MA	F2	F	spring
5.27	3	DGRP 153	MA	F2	F	spring
4.72	3	DGRP 153	MA	F2	F	spring
5.26	3	DGRP 153	MA	F2	F	spring
5.03	3	DGRP 153	MA	F2	F	spring
5.03	3	DGRP 153	MA	F2	F	spring
5.01	3	DGRP 153	MA	F2	F	spring
5.16	3	DGRP 153	MA	F2	F	spring
5.14	3	DGRP 440	MA	F2	F	spring
3.87	3	DGRP 440	MA	F2	F	spring
4.5	3	DGRP 440	MA	F2	F	spring
4.14	3	DGRP 440	MA	F2	F	spring
4.63	3	DGRP 440	MA	F2	F	spring
4.09	3	DGRP 440	MA	F2	F	spring
3.59	3	DGRP 440	MA	F2	F	spring
4.54	3	DGRP 440	MA	F2	F	spring
4.42	3	DGRP 440	MA	F2	F	spring
4.6	3	DGRP 440	MA	F2	F	spring
4.17	3	DGRP 440	MA	F2	F	spring
4.3	3	DGRP 440	MA	F2	F	spring
4.51	3	DGRP 440	MA	F2	F	spring
4.5	3	DGRP 440	MA	F2	F	spring
3.73	3	DGRP 440	MA	F2	F	spring
4.1	3	DGRP 440	MA	F2	F	spring
4.04	3	DGRP 440	MA	F2	F	spring
4.35	3	DGRP 440	MA	F2	F	spring
4.62	3	DGRP 440	MA	F2	F	spring
3.97	3	DGRP 440	MA	F2	F	spring
3.66	3	DGRP 440	MA	F2	F	spring
4.36	3	DGRP 440	MA	F2	F	spring
4.38	3	DGRP 440	MA	F2	F	spring
4.61	3	DGRP 440	MA	F2	F	spring
4.41	3	DGRP 440	MA	F2	F	spring
3.88	3	DGRP 440	MA	F2	F	spring
4.23	3	DGRP 440	MA	F2	F	spring
4.5	3	DGRP 440	MA	F2	F	spring
2.71	2	DGRP 440	MA	F2	F	spring
3.95	3	DGRP 748	MA	F2	F	spring
4.09	3	DGRP 748	MA	F2	F	spring
3.92	3	DGRP 748	MA	F2	F	spring
4.53	3	DGRP 748	MA	F2	F	spring
4.48	3	DGRP 748	MA	F2	F	spring
3.95	3	DGRP 748	MA	F2	F	spring
4.41	3	DGRP 748	MA	F2	F	spring
3.39	3	DGRP 748	MA	F2	F	spring
4.22	3	DGRP 748	MA	F2	F	spring
4.2	3	DGRP 748	MA	F2	F	spring
4.31	3	DGRP 748	MA	F2	F	spring
4	3	DGRP 748	MA	F2	F	spring
3.89	3	DGRP 748	MA	F2	F	spring
3.99	3	DGRP 748	MA	F2	F	spring
4.26	3	DGRP 748	MA	F2	F	spring
4.4	3	DGRP 748	MA	F2	F	spring
4.07	3	DGRP 748	MA	F2	F	spring
4.34	3	DGRP 748	MA	F2	F	spring
4.5	3	DGRP 748	MA	F2	F	spring
4.31	3	DGRP 748	MA	F2	F	spring
4.1	3	DGRP 748	MA	F2	F	spring
4.21	3	DGRP 748	MA	F2	F	spring
4.17	3	DGRP 748	MA	F2	F	spring
4.29	3	DGRP 911	MA	F2	F	spring
4.12	3	DGRP 911	MA	F2	F	spring
4.51	3	DGRP 911	MA	F2	F	spring
4.2	3	DGRP 911	MA	F2	F	spring
4.02	3	DGRP 911	MA	F2	F	spring
4.64	3	DGRP 911	MA	F2	F	spring
4.18	3	DGRP 911	MA	F2	F	spring
3.82	3	DGRP 911	MA	F2	F	spring
4.06	3	DGRP 911	MA	F2	F	spring
4.33	3	DGRP 911	MA	F2	F	spring
4.36	3	DGRP 911	MA	F2	F	spring
4.05	3	DGRP 911	MA	F2	F	spring
4.04	3	DGRP 911	MA	F2	F	spring
4.21	3	DGRP 911	MA	F2	F	spring
4.42	3	DGRP 911	MA	F2	F	spring
4.34	3	DGRP 911	MA	F2	F	spring
4.34	3	DGRP 911	MA	F2	F	spring
4.1	3	DGRP 911	MA	F2	F	spring
4.14	3	DGRP 911	MA	F2	F	spring
3.93	3	DGRP 911	MA	F2	F	spring
4.28	3	DGRP 911	MA	F2	F	spring
4.33	3	DGRP 911	MA	F2	F	spring
4.22	3	DGRP 911	MA	F2	F	spring
4.24	3	DGRP 911	MA	F2	F	spring
5.84	4	DGRP 911	MA	F2	F	spring
3.76	3	DGRP 440	MA	F1	M	spring
3.56	3	DGRP 440	MA	F1	M	spring
3.77	3	DGRP 440	MA	F1	M	spring
3.36	3	DGRP 440	MA	F1	M	spring
3.21	3	DGRP 440	MA	F1	M	spring
3.08	3	DGRP 440	MA	F1	M	spring
3.12	3	DGRP 440	MA	F1	M	spring
3.37	3	DGRP 440	MA	F1	M	spring
3.85	3	DGRP 440	MA	F1	M	spring
3.2	3	DGRP 440	MA	F1	M	spring
2.94	3	DGRP 440	MA	F1	M	spring
3.21	3	DGRP 440	MA	F1	M	spring
3.27	3	DGRP 440	MA	F1	M	spring
3.53	3	DGRP 440	MA	F1	M	spring
3.52	3	DGRP 440	MA	F1	M	spring
3.4	3	DGRP 440	MA	F1	M	spring
3.15	3	DGRP 440	MA	F1	M	spring
3.48	3	DGRP 440	MA	F1	M	spring
2.68	3	DGRP 440	MA	F1	M	spring
3.36	3	DGRP 440	MA	F1	M	spring
3.08	3	DGRP 440	MA	F1	M	spring
3.39	3	DGRP 440	MA	F1	M	spring
3.47	3	DGRP 748	MA	F1	M	spring
2.96	3	DGRP 748	MA	F1	M	spring
3.39	3	DGRP 748	MA	F1	M	spring
2.95	3	DGRP 748	MA	F1	M	spring
3.24	3	DGRP 748	MA	F1	M	spring
2.96	3	DGRP 748	MA	F1	M	spring
3.08	3	DGRP 748	MA	F1	M	spring
3.04	3	DGRP 748	MA	F1	M	spring
3.31	3	DGRP 748	MA	F1	M	spring
3.09	3	DGRP 748	MA	F1	M	spring
3.21	3	DGRP 748	MA	F1	M	spring
3.26	3	DGRP 748	MA	F1	M	spring
3.18	3	DGRP 748	MA	F1	M	spring
3.37	3	DGRP 748	MA	F1	M	spring
3.25	3	DGRP 748	MA	F1	M	spring
3.11	3	DGRP 748	MA	F1	M	spring
3.3	3	DGRP 748	MA	F1	M	spring
3.18	3	DGRP 748	MA	F1	M	spring
3	3	DGRP 748	MA	F1	M	spring
3.36	3	DGRP 748	MA	F1	M	spring
3.27	3	DGRP 748	MA	F1	M	spring
3.09	3	DGRP 748	MA	F1	M	spring
2.89	3	DGRP 748	MA	F1	M	spring
3.03	3	DGRP 748	MA	F1	M	spring
2.87	3	DGRP 748	MA	F1	M	spring
2.99	3	DGRP 748	MA	F1	M	spring
3.11	3	DGRP 748	MA	F1	M	spring
3.07	3	DGRP 748	MA	F1	M	spring
2.94	3	DGRP 748	MA	F1	M	spring
1.74	2	DGRP 748	MA	F1	M	spring
3.11	3	DGRP 911	MA	F1	M	spring
3.11	3	DGRP 911	MA	F1	M	spring
3.18	3	DGRP 911	MA	F1	M	spring
2.66	3	DGRP 911	MA	F1	M	spring
2.82	3	DGRP 911	MA	F1	M	spring
3.13	3	DGRP 911	MA	F1	M	spring
2.74	3	DGRP 911	MA	F1	M	spring
2.69	3	DGRP 911	MA	F1	M	spring
2.86	3	DGRP 911	MA	F1	M	spring
2.84	3	DGRP 911	MA	F1	M	spring
2.35	3	DGRP 911	MA	F1	M	spring
3	3	DGRP 911	MA	F1	M	spring
2.28	3	DGRP 911	MA	F1	M	spring
3.06	3	DGRP 911	MA	F1	M	spring
2.59	3	DGRP 911	MA	F1	M	spring
2.89	3	DGRP 911	MA	F1	M	spring
2.67	3	DGRP 911	MA	F1	M	spring
2.66	3	DGRP 911	MA	F1	M	spring
1.63	3	DGRP 911	MA	F1	M	spring
2.85	3	DGRP 911	MA	F1	M	spring
2.47	3	DGRP 911	MA	F1	M	spring
2.59	3	DGRP 911	MA	F1	M	spring
3.05	3	DGRP 911	MA	F1	M	spring
3.1	3	DGRP 911	MA	F1	M	spring
2.95	3	DGRP 911	MA	F1	M	spring
2.64	3	DGRP 911	MA	F1	M	spring
2.04	2	DGRP 911	MA	F1	M	spring
1.85	2	DGRP 911	MA	F1	M	spring
3.89	3	DGRP 153	MA	F1	M	spring
3.89	3	DGRP 153	MA	F1	M	spring
4.1	3	DGRP 153	MA	F1	M	spring
4.05	3	DGRP 153	MA	F1	M	spring
3.94	3	DGRP 153	MA	F1	M	spring
3.68	3	DGRP 153	MA	F1	M	spring
4.08	3	DGRP 153	MA	F1	M	spring
2.58	3	DGRP 153	MA	F1	M	spring
4.08	3	DGRP 153	MA	F1	M	spring
3.71	3	DGRP 153	MA	F1	M	spring
4.03	3	DGRP 153	MA	F1	M	spring
3.78	3	DGRP 153	MA	F1	M	spring
3.9	3	DGRP 153	MA	F1	M	spring
3.73	3	DGRP 153	MA	F1	M	spring
3.81	3	DGRP 153	MA	F1	M	spring
4.06	3	DGRP 153	MA	F1	M	spring
3.91	3	DGRP 153	MA	F1	M	spring
4.01	3	DGRP 153	MA	F1	M	spring
3.95	3	DGRP 153	MA	F1	M	spring
3.98	3	DGRP 153	MA	F1	M	spring
3.82	3	DGRP 153	MA	F1	M	spring
3.67	3	DGRP 153	MA	F1	M	spring
3.62	3	DGRP 153	MA	F1	M	spring
3.59	3	DGRP 153	MA	F1	M	spring
3.78	3	DGRP 153	MA	F1	M	spring
3.51	3	DGRP 153	MA	F1	M	spring
4.01	3	DGRP 153	MA	F1	M	spring
2.15	2	DGRP 153	MA	F1	M	spring
4.46	3	DGRP 153	MA	F2	M	spring
4.29	3	DGRP 153	MA	F2	M	spring
4.3	3	DGRP 153	MA	F2	M	spring
4.31	3	DGRP 153	MA	F2	M	spring
4.52	3	DGRP 153	MA	F2	M	spring
4.2	3	DGRP 153	MA	F2	M	spring
4.34	3	DGRP 153	MA	F2	M	spring
4.29	3	DGRP 153	MA	F2	M	spring
4.13	3	DGRP 153	MA	F2	M	spring
3.64	3	DGRP 153	MA	F2	M	spring
4.05	3	DGRP 153	MA	F2	M	spring
4.07	3	DGRP 153	MA	F2	M	spring
4.18	3	DGRP 153	MA	F2	M	spring
3.88	3	DGRP 153	MA	F2	M	spring
3.95	3	DGRP 153	MA	F2	M	spring
3.98	3	DGRP 153	MA	F2	M	spring
4	3	DGRP 153	MA	F2	M	spring
4.11	3	DGRP 153	MA	F2	M	spring
3.88	3	DGRP 153	MA	F2	M	spring
4.07	3	DGRP 153	MA	F2	M	spring
3.79	3	DGRP 153	MA	F2	M	spring
3.96	3	DGRP 153	MA	F2	M	spring
4.01	3	DGRP 153	MA	F2	M	spring
3.78	3	DGRP 153	MA	F2	M	spring
3.87	3	DGRP 153	MA	F2	M	spring
3.66	3	DGRP 153	MA	F2	M	spring
4.1	3	DGRP 153	MA	F2	M	spring
4.03	3	DGRP 153	MA	F2	M	spring
3.87	3	DGRP 153	MA	F2	M	spring
3.83	3	DGRP 153	MA	F2	M	spring
4.04	3	DGRP 440	MA	F2	M	spring
3.59	3	DGRP 440	MA	F2	M	spring
3.7	3	DGRP 440	MA	F2	M	spring
3.25	3	DGRP 440	MA	F2	M	spring
3	3	DGRP 440	MA	F2	M	spring
3.14	3	DGRP 440	MA	F2	M	spring
3.23	3	DGRP 440	MA	F2	M	spring
3.22	3	DGRP 440	MA	F2	M	spring
3.56	3	DGRP 440	MA	F2	M	spring
3.71	3	DGRP 440	MA	F2	M	spring
3.61	3	DGRP 440	MA	F2	M	spring
3.71	3	DGRP 440	MA	F2	M	spring
3.26	3	DGRP 440	MA	F2	M	spring
3.52	3	DGRP 440	MA	F2	M	spring
3.46	3	DGRP 440	MA	F2	M	spring
3.27	3	DGRP 440	MA	F2	M	spring
3.24	3	DGRP 440	MA	F2	M	spring
3.23	3	DGRP 440	MA	F2	M	spring
3.51	3	DGRP 440	MA	F2	M	spring
3.15	3	DGRP 440	MA	F2	M	spring
3.42	3	DGRP 440	MA	F2	M	spring
3.48	3	DGRP 440	MA	F2	M	spring
1.96	2	DGRP 440	MA	F2	M	spring
3.35	3	DGRP 440	MA	F2	M	spring
3.67	3	DGRP 440	MA	F2	M	spring
3.55	3	DGRP 748	MA	F2	M	spring
3.54	3	DGRP 748	MA	F2	M	spring
3.36	3	DGRP 748	MA	F2	M	spring
3.45	3	DGRP 748	MA	F2	M	spring
3.38	3	DGRP 748	MA	F2	M	spring
3.26	3	DGRP 748	MA	F2	M	spring
3.7	3	DGRP 748	MA	F2	M	spring
3.28	3	DGRP 748	MA	F2	M	spring
3.4	3	DGRP 748	MA	F2	M	spring
3.31	3	DGRP 748	MA	F2	M	spring
3.4	3	DGRP 748	MA	F2	M	spring
3.18	3	DGRP 748	MA	F2	M	spring
3.12	3	DGRP 748	MA	F2	M	spring
3.49	3	DGRP 748	MA	F2	M	spring
3.39	3	DGRP 748	MA	F2	M	spring
3.28	3	DGRP 748	MA	F2	M	spring
3.09	3	DGRP 748	MA	F2	M	spring
3.17	3	DGRP 748	MA	F2	M	spring
3.34	3	DGRP 748	MA	F2	M	spring
3.14	3	DGRP 748	MA	F2	M	spring
3.21	3	DGRP 748	MA	F2	M	spring
3.58	3	DGRP 748	MA	F2	M	spring
3.29	3	DGRP 748	MA	F2	M	spring
3.29	3	DGRP 748	MA	F2	M	spring
2.97	3	DGRP 748	MA	F2	M	spring
3.25	3	DGRP 748	MA	F2	M	spring
3.23	3	DGRP 748	MA	F2	M	spring
3.21	3	DGRP 748	MA	F2	M	spring
1.16	1	DGRP 748	MA	F2	M	spring
3.52	3	DGRP 911	MA	F2	M	spring
3.64	3	DGRP 911	MA	F2	M	spring
3.23	3	DGRP 911	MA	F2	M	spring
3.34	3	DGRP 911	MA	F2	M	spring
3.31	3	DGRP 911	MA	F2	M	spring
3.04	3	DGRP 911	MA	F2	M	spring
3.42	3	DGRP 911	MA	F2	M	spring
3.47	3	DGRP 911	MA	F2	M	spring
3.12	3	DGRP 911	MA	F2	M	spring
3.32	3	DGRP 911	MA	F2	M	spring
3.27	3	DGRP 911	MA	F2	M	spring
3.23	3	DGRP 911	MA	F2	M	spring
3.26	3	DGRP 911	MA	F2	M	spring
3.73	3	DGRP 911	MA	F2	M	spring
3.15	3	DGRP 911	MA	F2	M	spring
3.52	3	DGRP 911	MA	F2	M	spring
3.38	3	DGRP 911	MA	F2	M	spring
3.51	3	DGRP 911	MA	F2	M	spring
3.47	3	DGRP 911	MA	F2	M	spring
3.44	3	DGRP 911	MA	F2	M	spring
3.43	3	DGRP 911	MA	F2	M	spring
3.13	3	DGRP 911	MA	F2	M	spring
2.08	2	DGRP 911	MA	F2	M	spring
5.66	3	DGRP 153	cont	P	F	spring
5.31	3	DGRP 153	cont	P	F	spring
5.46	3	DGRP 153	cont	P	F	spring
4.72	3	DGRP 153	cont	P	F	spring
4.86	3	DGRP 153	cont	P	F	spring
5.83	3	DGRP 153	cont	P	F	spring
5	3	DGRP 153	cont	P	F	spring
5.19	3	DGRP 153	cont	P	F	spring
5.48	3	DGRP 153	cont	P	F	spring
5.08	3	DGRP 153	cont	P	F	spring
5.14	3	DGRP 153	cont	P	F	spring
4.98	3	DGRP 153	cont	P	F	spring
5.03	3	DGRP 153	cont	P	F	spring
5.17	3	DGRP 153	cont	P	F	spring
5.35	3	DGRP 153	cont	P	F	spring
4.39	3	DGRP 153	cont	P	F	spring
4.71	3	DGRP 153	cont	P	F	spring
5.02	3	DGRP 153	cont	P	F	spring
5.26	3	DGRP 153	cont	P	F	spring
4.86	3	DGRP 153	cont	P	F	spring
4.64	3	DGRP 153	cont	P	F	spring
4.83	3	DGRP 153	cont	P	F	spring
4.78	3	DGRP 153	cont	P	F	spring
5.11	3	DGRP 153	cont	P	F	spring
4.92	3	DGRP 440	cont	P	F	spring
4.9	3	DGRP 440	cont	P	F	spring
4.71	3	DGRP 440	cont	P	F	spring
4.4	3	DGRP 440	cont	P	F	spring
4.17	3	DGRP 440	cont	P	F	spring
4.5	3	DGRP 440	cont	P	F	spring
4.49	3	DGRP 440	cont	P	F	spring
4.36	3	DGRP 440	cont	P	F	spring
5.07	3	DGRP 440	cont	P	F	spring
5.33	3	DGRP 440	cont	P	F	spring
4.37	3	DGRP 440	cont	P	F	spring
5.28	3	DGRP 440	cont	P	F	spring
5.35	3	DGRP 440	cont	P	F	spring
4.87	3	DGRP 440	cont	P	F	spring
4.91	3	DGRP 440	cont	P	F	spring
4.48	3	DGRP 440	cont	P	F	spring
5.21	3	DGRP 440	cont	P	F	spring
4.82	3	DGRP 440	cont	P	F	spring
5.08	3	DGRP 440	cont	P	F	spring
3.44	3	DGRP 440	cont	P	F	spring
4.69	3	DGRP 440	cont	P	F	spring
4.26	3	DGRP 440	cont	P	F	spring
4.48	3	DGRP 440	cont	P	F	spring
0.96	1	DGRP 440	cont	P	F	spring
3.83	3	DGRP 748	cont	P	F	spring
3.81	3	DGRP 748	cont	P	F	spring
4.3	3	DGRP 748	cont	P	F	spring
3.97	3	DGRP 748	cont	P	F	spring
3.96	3	DGRP 748	cont	P	F	spring
4.06	3	DGRP 748	cont	P	F	spring
3.86	3	DGRP 748	cont	P	F	spring
3.84	3	DGRP 748	cont	P	F	spring
3.87	3	DGRP 748	cont	P	F	spring
3.56	3	DGRP 748	cont	P	F	spring
3.8	3	DGRP 748	cont	P	F	spring
4.47	3	DGRP 748	cont	P	F	spring
3.95	3	DGRP 748	cont	P	F	spring
4.03	3	DGRP 748	cont	P	F	spring
3.53	3	DGRP 748	cont	P	F	spring
3.65	3	DGRP 748	cont	P	F	spring
4.33	3	DGRP 748	cont	P	F	spring
4.04	3	DGRP 748	cont	P	F	spring
4.15	3	DGRP 748	cont	P	F	spring
3.46	3	DGRP 748	cont	P	F	spring
3.95	3	DGRP 748	cont	P	F	spring
1.12	1	DGRP 748	cont	P	F	spring
3.95	3	DGRP 911	cont	P	F	spring
4.12	3	DGRP 911	cont	P	F	spring
4.38	3	DGRP 911	cont	P	F	spring
3.97	3	DGRP 911	cont	P	F	spring
3.8	3	DGRP 911	cont	P	F	spring
4.14	3	DGRP 911	cont	P	F	spring
4.01	3	DGRP 911	cont	P	F	spring
3.84	3	DGRP 911	cont	P	F	spring
4.43	3	DGRP 911	cont	P	F	spring
[truncated: 958 more rows]

## Sheet: 3 Line Egg Size
Genotype	Generation	Length	Width	Volume (µL)	Treatment
22271	P	0.538	0.2	0.09014	MA
22271	P	0.551	0.194	0.08686	MA
22271	P	0.565	0.204	0.09849	MA
22271	P	0.586	0.193	0.09143	MA
22271	P	0.577	0.198	0.09475	MA
22271	P	0.59	0.2	0.09886	MA
22271	P	0.54	0.203	0.09321	MA
22271	P	0.572	0.194	0.09018	MA
22271	P	0.578	0.195	0.09206	MA
22271	P	0.568	0.193	0.08862	MA
22271	P	0.524	0.207	0.09405	MA
22271	P	0.554	0.204	0.09657	MA
22271	P	0.58	0.198	0.09525	MA
22271	P	0.582	0.187	0.08525	MA
22271	P	0.541	0.203	0.09339	MA
22271	P	0.563	0.198	0.09245	MA
22271	P	0.578	0.199	0.09588	MA
22271	P	0.551	0.201	0.09325	MA
22271	P	0.576	0.199	0.09555	MA
22271	P	0.586	0.191	0.08955	MA
22271	P	0.571	0.199	0.09472	MA
22271	P	0.577	0.187	0.08452	MA
22271	P	0.564	0.181	0.0774	MA
22271	P	0.594	0.2	0.09953	MA
22271	P	0.577	0.192	0.0891	MA
11291	P	0.532	0.198	0.08736	MA
11291	P	0.524	0.199	0.08692	MA
11291	P	0.535	0.199	0.08875	MA
11291	P	0.543	0.207	0.09746	MA
11291	P	0.495	0.196	0.07965	MA
11291	P	0.542	0.211	0.10108	MA
11291	P	0.547	0.195	0.08713	MA
11291	P	0.518	0.226	0.11082	MA
11291	P	0.538	0.188	0.07965	MA
11291	P	0.542	0.203	0.09356	MA
11291	P	0.555	0.198	0.09114	MA
11291	P	0.532	0.195	0.08474	MA
11291	P	0.515	0.203	0.0889	MA
11291	P	0.514	0.193	0.0802	MA
11291	P	0.525	0.201	0.08885	MA
11291	P	0.561	0.199	0.09306	MA
11291	P	0.562	0.199	0.09322	MA
11291	P	0.54	0.207	0.09692	MA
11291	P	0.542	0.195	0.08633	MA
11291	P	0.526	0.21	0.09717	MA
11291	P	0.551	0.198	0.09048	MA
11291	P	0.537	0.204	0.09361	MA
11291	P	0.546	0.212	0.10279	MA
11291	P	0.521	0.204	0.09082	MA
11291	P	0.561	0.197	0.0912	MA
12062	P	0.547	0.208	0.09913	MA
12062	P	0.549	0.212	0.10336	MA
12062	P	0.522	0.2	0.08746	MA
12062	P	0.503	0.186	0.07289	MA
12062	P	0.549	0.226	0.11746	MA
12062	P	0.485	0.203	0.08372	MA
12062	P	0.585	0.206	0.10399	MA
12062	P	0.554	0.211	0.10331	MA
12062	P	0.491	0.208	0.08898	MA
12062	P	0.553	0.218	0.11008	MA
12062	P	0.502	0.206	0.08923	MA
12062	P	0.494	0.193	0.07708	MA
12062	P	0.56	0.199	0.09289	MA
12062	P	0.53	0.217	0.10454	MA
12062	P	0.552	0.219	0.1109	MA
12062	P	0.525	0.209	0.09606	MA
12062	P	0.562	0.216	0.10983	MA
12062	P	0.543	0.212	0.10223	MA
12062	P	0.518	0.207	0.09297	MA
12062	P	0.539	0.229	0.1184	MA
12062	P	0.54	0.225	0.11451	MA
12062	P	0.518	0.207	0.09297	MA
12062	P	0.531	0.208	0.09623	MA
12062	P	0.558	0.225	0.11833	MA
22271	F1	0.569	0.186	0.08246	MA
22271	F1	0.537	0.204	0.09361	MA
22271	F1	0.527	0.202	0.09007	MA
22271	F1	0.546	0.195	0.08697	MA
22271	F1	0.546	0.193	0.08519	MA
22271	F1	0.543	0.201	0.09189	MA
22271	F1	0.53	0.182	0.07354	MA
22271	F1	0.545	0.2	0.09132	MA
22271	F1	0.57	0.199	0.09455	MA
22271	F1	0.519	0.211	0.09679	MA
22271	F1	0.555	0.212	0.10448	MA
22271	F1	0.533	0.188	0.07891	MA
22271	F1	0.532	0.19	0.08045	MA
22271	F1	0.545	0.195	0.08681	MA
22271	F1	0.52	0.195	0.08282	MA
22271	F1	0.53	0.199	0.08792	MA
22271	F1	0.519	0.198	0.08523	MA
22271	F1	0.55	0.196	0.0885	MA
22271	F1	0.553	0.205	0.09735	MA
22271	F1	0.519	0.21	0.09587	MA
22271	F1	0.542	0.206	0.09634	MA
22271	F1	0.572	0.201	0.0968	MA
22271	F1	0.556	0.195	0.08856	MA
22271	F1	0.556	0.208	0.10076	MA
22271	F1	0.54	0.194	0.08513	MA
11291	F1	0.536	0.213	0.10186	MA
11291	F1	0.516	0.209	0.09441	MA
11291	F1	0.545	0.201	0.09223	MA
11291	F1	0.532	0.213	0.1011	MA
11291	F1	0.527	0.206	0.09368	MA
11291	F1	0.532	0.205	0.09365	MA
11291	F1	0.523	0.199	0.08676	MA
11291	F1	0.507	0.188	0.07506	MA
11291	F1	0.535	0.212	0.10072	MA
11291	F1	0.487	0.207	0.08741	MA
11291	F1	0.54	0.189	0.0808	MA
11291	F1	0.501	0.192	0.07736	MA
11291	F1	0.524	0.197	0.08518	MA
11291	F1	0.504	0.204	0.08786	MA
11291	F1	0.511	0.196	0.08223	MA
11291	F1	0.526	0.207	0.09441	MA
11291	F1	0.544	0.206	0.0967	MA
11291	F1	0.498	0.209	0.09112	MA
11291	F1	0.488	0.201	0.08258	MA
11291	F1	0.521	0.198	0.08556	MA
11291	F1	0.489	0.209	0.08947	MA
11291	F1	0.505	0.204	0.08803	MA
11291	F1	0.54	0.195	0.08601	MA
11291	F1	0.5	0.196	0.08046	MA
11291	F1	0.517	0.207	0.09279	MA
12062	F1	0.523	0.211	0.09753	MA
12062	F1	0.537	0.183	0.07533	MA
12062	F1	0.53	0.202	0.09059	MA
12062	F1	0.506	0.21	0.09347	MA
12062	F1	0.56	0.191	0.08557	MA
12062	F1	0.514	0.215	0.09952	MA
12062	F1	0.533	0.214	0.10225	MA
12062	F1	0.431	0.206	0.07661	MA
12062	F1	0.538	0.209	0.09844	MA
12062	F1	0.542	0.203	0.09356	MA
12062	F1	0.538	0.196	0.08657	MA
12062	F1	0.494	0.196	0.07949	MA
12062	F1	0.513	0.204	0.08943	MA
12062	F1	0.533	0.211	0.0994	MA
12062	F1	0.467	0.223	0.09728	MA
12062	F1	0.493	0.222	0.10178	MA
12062	F1	0.506	0.207	0.09082	MA
12062	F1	0.562	0.212	0.1058	MA
12062	F1	0.531	0.199	0.08808	MA
12062	F1	0.542	0.214	0.10397	MA
12062	F1	0.545	0.208	0.09877	MA
12062	F1	0.479	0.213	0.09103	MA
12062	F1	0.546	0.209	0.0999	MA
12062	F1	0.51	0.213	0.09692	MA
12062	F1	0.492	0.21	0.09089	MA
22271	F2	0.557	0.207	0.09997	MA
22271	F2	0.541	0.208	0.09804	MA
22271	F2	0.646	0.205	0.11372	MA
22271	F2	0.595	0.209	0.10887	MA
22271	F2	0.574	0.203	0.09908	MA
22271	F2	0.55	0.202	0.09401	MA
22271	F2	0.517	0.209	0.0946	MA
22271	F2	0.578	0.206	0.10274	MA
22271	F2	0.553	0.199	0.09173	MA
22271	F2	0.602	0.203	0.10391	MA
22271	F2	0.534	0.203	0.09218	MA
22271	F2	0.585	0.19	0.08846	MA
22271	F2	0.571	0.204	0.09954	MA
22271	F2	0.541	0.204	0.09431	MA
22271	F2	0.532	0.19	0.08045	MA
22271	F2	0.558	0.201	0.09443	MA
22271	F2	0.557	0.205	0.09805	MA
22271	F2	0.556	0.204	0.09692	MA
22271	F2	0.524	0.204	0.09134	MA
22271	F2	0.532	0.211	0.09921	MA
22271	F2	0.589	0.199	0.0977	MA
22271	F2	0.577	0.198	0.09475	MA
22271	F2	0.539	0.197	0.08762	MA
22271	F2	0.54	0.212	0.10166	MA
22271	F2	0.542	0.217	0.10691	MA
22271	F2	0.538	0.226	0.1151	MA
11291	F2	0.536	0.198	0.08802	MA
11291	F2	0.508	0.206	0.0903	MA
11291	F2	0.524	0.198	0.08605	MA
11291	F2	0.535	0.205	0.09418	MA
11291	F2	0.509	0.202	0.087	MA
11291	F2	0.528	0.209	0.09661	MA
11291	F2	0.538	0.209	0.09844	MA
11291	F2	0.545	0.196	0.0877	MA
11291	F2	0.532	0.218	0.1059	MA
11291	F2	0.547	0.205	0.09629	MA
11291	F2	0.522	0.204	0.091	MA
11291	F2	0.525	0.203	0.09062	MA
11291	F2	0.462	0.204	0.08054	MA
11291	F2	0.525	0.194	0.08277	MA
11291	F2	0.517	0.206	0.0919	MA
11291	F2	0.524	0.195	0.08346	MA
11291	F2	0.515	0.205	0.09066	MA
11291	F2	0.491	0.191	0.07503	MA
11291	F2	0.557	0.2	0.09333	MA
11291	F2	0.552	0.201	0.09342	MA
11291	F2	0.526	0.2	0.08813	MA
11291	F2	0.558	0.202	0.09537	MA
11291	F2	0.529	0.206	0.09403	MA
11291	F2	0.567	0.199	0.09405	MA
11291	F2	0.542	0.198	0.08901	MA
12062	F2	0.576	0.212	0.10844	MA
12062	F2	0.539	0.209	0.09862	MA
12062	F2	0.572	0.212	0.10769	MA
12062	F2	0.552	0.212	0.10392	MA
12062	F2	0.553	0.23	0.12254	MA
12062	F2	0.572	0.219	0.11491	MA
12062	F2	0.561	0.209	0.10265	MA
12062	F2	0.495	0.223	0.10311	MA
12062	F2	0.567	0.21	0.10474	MA
12062	F2	0.579	0.214	0.11107	MA
12062	F2	0.486	0.21	0.08978	MA
12062	F2	0.518	0.205	0.09119	MA
12062	F2	0.506	0.218	0.10073	MA
12062	F2	0.595	0.192	0.09188	MA
12062	F2	0.556	0.209	0.10173	MA
12062	F2	0.585	0.21	0.10806	MA
12062	F2	0.565	0.212	0.10637	MA
12062	F2	0.595	0.202	0.1017	MA
12062	F2	0.526	0.224	0.11055	MA
12062	F2	0.523	0.191	0.07992	MA
12062	F2	0.539	0.208	0.09768	MA
12062	F2	0.547	0.218	0.10889	MA
12062	F2	0.552	0.207	0.09908	MA
12062	F2	0.545	0.213	0.10357	MA
12062	F2	0.565	0.199	0.09372	MA
22271	P	0.556	0.198	0.0913	PA
22271	P	0.619	0.192	0.09558	PA
22271	P	0.568	0.194	0.08954	PA
22271	P	0.56	0.189	0.08379	PA
22271	P	0.555	0.198	0.09114	PA
22271	P	0.579	0.194	0.09128	PA
22271	P	0.561	0.197	0.0912	PA
22271	P	0.553	0.187	0.081	PA
22271	P	0.575	0.197	0.09347	PA
22271	P	0.535	0.206	0.0951	PA
22271	P	0.506	0.197	0.08226	PA
22271	P	0.567	0.199	0.09405	PA
22271	P	0.576	0.2	0.09651	PA
22271	P	0.549	0.205	0.09664	PA
22271	P	0.554	0.2	0.09282	PA
22271	P	0.548	0.196	0.08818	PA
22271	P	0.581	0.197	0.09445	PA
22271	P	0.538	0.213	0.10224	PA
22271	P	0.559	0.194	0.08813	PA
22271	P	0.565	0.2	0.09467	PA
22271	P	0.537	0.209	0.09826	PA
22271	P	0.56	0.194	0.08828	PA
22271	P	0.593	0.188	0.08779	PA
22271	P	0.572	0.202	0.09777	PA
22271	P	0.548	0.202	0.09366	PA
22271	P	0.545	0.189	0.08155	PA
11291	P	0.533	0.197	0.08665	PA
11291	P	0.53	0.198	0.08704	PA
11291	P	0.515	0.191	0.0787	PA
11291	P	0.534	0.207	0.09585	PA
11291	P	0.554	0.201	0.09375	PA
11291	P	0.552	0.203	0.09528	PA
11291	P	0.527	0.201	0.08918	PA
11291	P	0.542	0.202	0.09264	PA
11291	P	0.52	0.201	0.088	PA
11291	P	0.524	0.2	0.0878	PA
11291	P	0.543	0.205	0.09559	PA
11291	P	0.521	0.202	0.08905	PA
11291	P	0.5	0.205	0.08802	PA
11291	P	0.542	0.218	0.10789	PA
11291	P	0.527	0.203	0.09097	PA
11291	P	0.539	0.205	0.09488	PA
11291	P	0.53	0.198	0.08704	PA
11291	P	0.521	0.206	0.09261	PA
11291	P	0.52	0.206	0.09243	PA
11291	P	0.533	0.203	0.092	PA
11291	P	0.549	0.201	0.09291	PA
11291	P	0.549	0.202	0.09383	PA
11291	P	0.56	0.201	0.09477	PA
11291	P	0.544	0.191	0.08313	PA
11291	P	0.513	0.2	0.08595	PA
12062	P	0.52	0.202	0.08888	PA
12062	P	0.555	0.22	0.11252	PA
12062	P	0.565	0.209	0.10338	PA
12062	P	0.543	0.212	0.10223	PA
12062	P	0.528	0.198	0.08671	PA
12062	P	0.527	0.197	0.08567	PA
12062	P	0.517	0.209	0.0946	PA
12062	P	0.536	0.209	0.09807	PA
12062	P	0.547	0.201	0.09257	PA
12062	P	0.587	0.215	0.11366	PA
12062	P	0.561	0.197	0.0912	PA
12062	P	0.53	0.202	0.09059	PA
12062	P	0.491	0.206	0.08728	PA
12062	P	0.549	0.22	0.1113	PA
12062	P	0.514	0.205	0.09048	PA
12062	P	0.526	0.196	0.08464	PA
12062	P	0.546	0.197	0.08876	PA
12062	P	0.5	0.197	0.08128	PA
12062	P	0.519	0.191	0.07931	PA
12062	P	0.576	0.206	0.10239	PA
12062	P	0.533	0.21	0.09846	PA
12062	P	0.534	0.213	0.10148	PA
12062	P	0.568	0.2	0.09517	PA
12062	P	0.519	0.221	0.10618	PA
22271	F1	0.555	0.204	0.09675	PA
22271	F1	0.532	0.209	0.09734	PA
22271	F1	0.529	0.208	0.09587	PA
22271	F1	0.555	0.199	0.09206	PA
22271	F1	0.584	0.199	0.09687	PA
22271	F1	0.53	0.204	0.09239	PA
22271	F1	0.578	0.195	0.09206	PA
22271	F1	0.56	0.199	0.09289	PA
22271	F1	0.593	0.204	0.10337	PA
22271	F1	0.566	0.21	0.10455	PA
22271	F1	0.538	0.193	0.08394	PA
22271	F1	0.569	0.197	0.0925	PA
22271	F1	0.498	0.202	0.08512	PA
22271	F1	0.523	0.19	0.07909	PA
22271	F1	0.543	0.198	0.08917	PA
22271	F1	0.554	0.2	0.09282	PA
22271	F1	0.562	0.196	0.09044	PA
22271	F1	0.568	0.198	0.09328	PA
22271	F1	0.533	0.198	0.08753	PA
22271	F1	0.554	0.199	0.0919	PA
22271	F1	0.558	0.191	0.08527	PA
22271	F1	0.528	0.203	0.09114	PA
22271	F1	0.549	0.198	0.09016	PA
22271	F1	0.564	0.186	0.08173	PA
22271	F1	0.541	0.198	0.08884	PA
11291	F1	0.498	0.227	0.10749	PA
11291	F1	0.485	0.208	0.08789	PA
11291	F1	0.514	0.212	0.09677	PA
11291	F1	0.51	0.199	0.0846	PA
11291	F1	0.513	0.211	0.09567	PA
11291	F1	0.501	0.202	0.08563	PA
11291	F1	0.491	0.202	0.08392	PA
11291	F1	0.514	0.197	0.08356	PA
11291	F1	0.528	0.198	0.08671	PA
11291	F1	0.481	0.203	0.08303	PA
11291	F1	0.504	0.188	0.07462	PA
11291	F1	0.484	0.194	0.0763	PA
11291	F1	0.533	0.196	0.08577	PA
11291	F1	0.515	0.197	0.08372	PA
11291	F1	0.525	0.192	0.08107	PA
11291	F1	0.5	0.212	0.09413	PA
11291	F1	0.534	0.203	0.09218	PA
11291	F1	0.515	0.204	0.08978	PA
11291	F1	0.555	0.206	0.09865	PA
11291	F1	0.53	0.194	0.08355	PA
11291	F1	0.518	0.204	0.0903	PA
11291	F1	0.498	0.198	0.08178	PA
11291	F1	0.509	0.206	0.09048	PA
11291	F1	0.542	0.184	0.07686	PA
11291	F1	0.53	0.185	0.07598	PA
12062	F1	0.506	0.212	0.09526	PA
12062	F1	0.505	0.214	0.09687	PA
12062	F1	0.502	0.205	0.08837	PA
12062	F1	0.531	0.195	0.08458	PA
12062	F1	0.525	0.199	0.08709	PA
12062	F1	0.519	0.2	0.08696	PA
12062	F1	0.473	0.196	0.07611	PA
12062	F1	0.494	0.203	0.08527	PA
12062	F1	0.499	0.191	0.07625	PA
12062	F1	0.536	0.205	0.09435	PA
12062	F1	0.556	0.192	0.08586	PA
12062	F1	0.522	0.203	0.09011	PA
12062	F1	0.481	0.204	0.08385	PA
12062	F1	0.506	0.212	0.09526	PA
12062	F1	0.528	0.209	0.09661	PA
12062	F1	0.458	0.205	0.08062	PA
12062	F1	0.512	0.201	0.08665	PA
12062	F1	0.502	0.189	0.07511	PA
12062	F1	0.448	0.222	0.09249	PA
12062	F1	0.489	0.195	0.07789	PA
12062	F1	0.541	0.197	0.08795	PA
12062	F1	0.518	0.218	0.10312	PA
12062	F1	0.492	0.214	0.09438	PA
12062	F1	0.51	0.193	0.07957	PA
12062	F1	0.453	0.2	0.0759	PA
22271	F2	0.557	0.194	0.08781	PA
22271	F2	0.572	0.2	0.09584	PA
22271	F2	0.543	0.194	0.0856	PA
22271	F2	0.582	0.197	0.09461	PA
22271	F2	0.574	0.191	0.08771	PA
22271	F2	0.533	0.211	0.0994	PA
22271	F2	0.575	0.195	0.09159	PA
22271	F2	0.554	0.194	0.08734	PA
22271	F2	0.569	0.197	0.0925	PA
22271	F2	0.577	0.193	0.09003	PA
22271	F2	0.529	0.202	0.09042	PA
22271	F2	0.562	0.203	0.09701	PA
22271	F2	0.549	0.186	0.07956	PA
22271	F2	0.534	0.191	0.0816	PA
22271	F2	0.575	0.2	0.09634	PA
22271	F2	0.56	0.186	0.08115	PA
22271	F2	0.584	0.19	0.08831	PA
22271	F2	0.546	0.202	0.09332	PA
22271	F2	0.511	0.195	0.08139	PA
22271	F2	0.569	0.204	0.09919	PA
22271	F2	0.536	0.199	0.08891	PA
22271	F2	0.569	0.198	0.09344	PA
22271	F2	0.585	0.208	0.10602	PA
22271	F2	0.535	0.205	0.09418	PA
22271	F2	0.571	0.207	0.10249	PA
11291	F2	0.535	0.207	0.09602	PA
11291	F2	0.521	0.207	0.09351	PA
11291	F2	0.541	0.205	0.09523	PA
11291	F2	0.531	0.21	0.09809	PA
11291	F2	0.549	0.199	0.09107	PA
11291	F2	0.517	0.219	0.10386	PA
11291	F2	0.574	0.202	0.09811	PA
11291	F2	0.531	0.201	0.08986	PA
11291	F2	0.529	0.212	0.09959	PA
11291	F2	0.527	0.202	0.09007	PA
11291	F2	0.541	0.206	0.09617	PA
11291	F2	0.541	0.206	0.09617	PA
11291	F2	0.531	0.199	0.08808	PA
11291	F2	0.552	0.204	0.09623	PA
11291	F2	0.546	0.204	0.09518	PA
11291	F2	0.537	0.202	0.09178	PA
11291	F2	0.536	0.207	0.0962	PA
11291	F2	0.549	0.199	0.09107	PA
11291	F2	0.503	0.203	0.08683	PA
11291	F2	0.476	0.212	0.08961	PA
11291	F2	0.544	0.202	0.09298	PA
11291	F2	0.538	0.217	0.10612	PA
11291	F2	0.525	0.198	0.08621	PA
11291	F2	0.513	0.204	0.08943	PA
11291	F2	0.535	0.209	0.09789	PA
12062	F2	0.552	0.196	0.08883	PA
12062	F2	0.547	0.216	0.1069	PA
12062	F2	0.547	0.223	0.11394	PA
12062	F2	0.513	0.2	0.08595	PA
12062	F2	0.553	0.207	0.09926	PA
12062	F2	0.528	0.214	0.10129	PA
12062	F2	0.53	0.207	0.09513	PA
12062	F2	0.599	0.213	0.11383	PA
12062	F2	0.543	0.215	0.10514	PA
12062	F2	0.545	0.209	0.09972	PA
12062	F2	0.513	0.191	0.07839	PA
12062	F2	0.56	0.204	0.09762	PA
12062	F2	0.535	0.21	0.09883	PA
12062	F2	0.509	0.217	0.1004	PA
12062	F2	0.583	0.21	0.1077	PA
12062	F2	0.574	0.212	0.10806	PA
12062	F2	0.533	0.204	0.09291	PA
12062	F2	0.558	0.222	0.11519	PA
12062	F2	0.515	0.219	0.10346	PA
12062	F2	0.571	0.206	0.1015	PA
12062	F2	0.576	0.208	0.10438	PA
12062	F2	0.557	0.22	0.11292	PA
12062	F2	0.576	0.216	0.11257	PA
12062	F2	0.523	0.213	0.09939	PA
12062	F2	0.53	0.209	0.09697	PA
22271	P	0.562	0.203	0.09701	cont
22271	P	0.546	0.197	0.08876	cont
22271	P	0.59	0.194	0.09301	cont
22271	P	0.571	0.186	0.08275	cont
22271	P	0.58	0.2	0.09718	cont
22271	P	0.568	0.192	0.08771	cont
22271	P	0.549	0.209	0.10045	cont
22271	P	0.547	0.201	0.09257	cont
22271	P	0.567	0.199	0.09405	cont
22271	P	0.587	0.181	0.08055	cont
22271	P	0.563	0.19	0.08513	cont
22271	P	0.565	0.206	0.10043	cont
22271	P	0.524	0.192	0.08091	cont
22271	P	0.592	0.189	0.08858	cont
22271	P	0.589	0.188	0.0872	cont
22271	P	0.54	0.216	0.10553	cont
22271	P	0.539	0.215	0.10436	cont
22271	P	0.588	0.198	0.09656	cont
22271	P	0.578	0.198	0.09492	cont
22271	P	0.443	0.195	0.07056	cont
22271	P	0.585	0.211	0.1091	cont
22271	P	0.565	0.176	0.07331	cont
22271	P	0.556	0.198	0.0913	cont
22271	P	0.578	0.212	0.10881	cont
11291	P	0.55	0.207	0.09872	cont
11291	P	0.518	0.201	0.08766	cont
11291	P	0.521	0.205	0.09171	cont
11291	P	0.537	0.199	0.08908	cont
11291	P	0.529	0.191	0.08084	cont
11291	P	0.528	0.196	0.08496	cont
11291	P	0.545	0.206	0.09688	cont
11291	P	0.532	0.199	0.08825	cont
11291	P	0.515	0.205	0.09066	cont
11291	P	0.534	0.204	0.09309	cont
11291	P	0.53	0.191	0.08099	cont
11291	P	0.54	0.205	0.09506	cont
11291	P	0.52	0.192	0.0803	cont
11291	P	0.537	0.192	0.08292	cont
11291	P	0.513	0.197	0.08339	cont
11291	P	0.531	0.199	0.08808	cont
11291	P	0.532	0.198	0.08736	cont
11291	P	0.552	0.188	0.08172	cont
11291	P	0.549	0.2	0.09199	cont
11291	P	0.509	0.207	0.09136	cont
11291	P	0.533	0.208	0.09659	cont
11291	P	0.543	0.19	0.08211	cont
11291	P	0.549	0.205	0.09664	cont
11291	P	0.515	0.199	0.08543	cont
11291	P	0.529	0.188	0.07832	cont
12062	P	0.514	0.186	0.07449	cont
12062	P	0.478	0.199	0.07929	cont
12062	P	0.511	0.187	0.07485	cont
12062	P	0.552	0.21	0.10197	cont
12062	P	0.559	0.203	0.09649	cont
12062	P	0.536	0.206	0.09528	cont
12062	P	0.576	0.185	0.08258	cont
12062	P	0.511	0.189	0.07646	cont
12062	P	0.488	0.209	0.08929	cont
12062	P	0.552	0.195	0.08792	cont
12062	P	0.542	0.2	0.09081	cont
12062	P	0.503	0.189	0.07526	cont
12062	P	0.534	0.211	0.09959	cont
12062	P	0.514	0.202	0.08785	cont
12062	P	0.57	0.208	0.1033	cont
12062	P	0.558	0.226	0.11938	cont
12062	P	0.552	0.206	0.09812	cont
12062	P	0.546	0.205	0.09611	cont
12062	P	0.541	0.211	0.10089	cont
12062	P	0.503	0.214	0.09649	cont
12062	P	0.563	0.203	0.09718	cont
12062	P	0.502	0.206	0.08923	cont
12062	P	0.512	0.215	0.09914	cont
12062	P	0.537	0.202	0.09178	cont
22271	F1	0.552	0.201	0.09342	cont
22271	F1	0.547	0.206	0.09723	cont
22271	F1	0.543	0.2	0.09098	cont
22271	F1	0.57	0.195	0.09079	cont
22271	F1	0.533	0.199	0.08841	cont
22271	F1	0.528	0.208	0.09569	cont
22271	F1	0.547	0.191	0.08359	cont
22271	F1	0.522	0.21	0.09643	cont
22271	F1	0.546	0.191	0.08343	cont
22271	F1	0.53	0.209	0.09697	cont
22271	F1	0.544	0.2	0.09115	cont
22271	F1	0.535	0.203	0.09235	cont
22271	F1	0.508	0.204	0.08855	cont
22271	F1	0.54	0.198	0.08868	cont
22271	F1	0.556	0.194	0.08765	cont
22271	F1	0.544	0.196	0.08754	cont
22271	F1	0.553	0.196	0.08899	cont
22271	F1	0.556	0.195	0.08856	cont
22271	F1	0.556	0.199	0.09223	cont
22271	F1	0.558	0.203	0.09632	cont
22271	F1	0.547	0.198	0.08983	cont
22271	F1	0.522	0.208	0.0946	cont
22271	F1	0.505	0.198	0.08293	cont
22271	F1	0.536	0.193	0.08363	cont
22271	F1	0.523	0.204	0.09117	cont
11291	F1	0.5	0.211	0.09324	cont
11291	F1	0.537	0.211	0.10014	cont
11291	F1	0.507	0.209	0.09277	cont
11291	F1	0.518	0.201	0.08766	cont
11291	F1	0.48	0.208	0.08699	cont
11291	F1	0.499	0.208	0.09043	cont
11291	F1	0.532	0.186	0.07709	cont
11291	F1	0.518	0.205	0.09119	cont
11291	F1	0.527	0.212	0.09921	cont
11291	F1	0.524	0.204	0.09134	cont
11291	F1	0.505	0.206	0.08977	cont
11291	F1	0.486	0.191	0.07427	cont
11291	F1	0.544	0.198	0.08933	cont
11291	F1	0.499	0.198	0.08194	cont
11291	F1	0.515	0.199	0.08543	cont
11291	F1	0.505	0.201	0.08546	cont
11291	F1	0.509	0.205	0.0896	cont
11291	F1	0.505	0.203	0.08717	cont
11291	F1	0.515	0.195	0.08203	cont
11291	F1	0.55	0.211	0.10257	cont
11291	F1	0.513	0.19	0.07757	cont
11291	F1	0.536	0.212	0.10091	cont
11291	F1	0.509	0.203	0.08786	cont
11291	F1	0.549	0.209	0.10045	cont
11291	F1	0.462	0.21	0.08534	cont
12062	F1	0.478	0.207	0.08579	cont
12062	F1	0.532	0.199	0.08825	cont
12062	F1	0.487	0.211	0.09082	cont
12062	F1	0.48	0.203	0.08286	cont
12062	F1	0.553	0.203	0.09546	cont
12062	F1	0.512	0.197	0.08323	cont
12062	F1	0.504	0.228	0.10975	cont
12062	F1	0.494	0.198	0.08112	cont
12062	F1	0.535	0.208	0.09695	cont
12062	F1	0.519	0.211	0.09679	cont
12062	F1	0.501	0.203	0.08648	cont
12062	F1	0.524	0.208	0.09496	cont
12062	F1	0.519	0.203	0.08959	cont
12062	F1	0.555	0.207	0.09961	cont
12062	F1	0.473	0.214	0.09074	cont
12062	F1	0.479	0.206	0.08514	cont
12062	F1	0.478	0.206	0.08497	cont
12062	F1	0.5	0.205	0.08802	cont
12062	F1	0.538	0.203	0.09287	cont
12062	F1	0.512	0.2	0.08579	cont
12062	F1	0.535	0.2	0.08964	cont
12062	F1	0.527	0.205	0.09277	cont
12062	F1	0.511	0.201	0.08648	cont
12062	F1	0.536	0.216	0.10475	cont
12062	F1	0.545	0.211	0.10164	cont
22271	F2	0.544	0.198	0.08933	cont
22271	F2	0.577	0.204	0.10058	cont
22271	F2	0.563	0.196	0.0906	cont
22271	F2	0.565	0.211	0.10537	cont
22271	F2	0.568	0.197	0.09234	cont
22271	F2	0.531	0.204	0.09256	cont
22271	F2	0.556	0.21	0.10271	cont
22271	F2	0.572	0.211	0.10667	cont
22271	F2	0.553	0.209	0.10118	cont
22271	F2	0.556	0.208	0.10076	cont
22271	F2	0.551	0.202	0.09418	cont
22271	F2	0.542	0.202	0.09264	cont
22271	F2	0.591	0.205	0.10404	cont
22271	F2	0.588	0.201	0.09951	cont
22271	F2	0.566	0.209	0.10356	cont
22271	F2	0.554	0.192	0.08555	cont
22271	F2	0.559	0.209	0.10228	cont
22271	F2	0.557	0.2	0.09333	cont
22271	F2	0.566	0.203	0.0977	cont
22271	F2	0.558	0.207	0.10015	cont
22271	F2	0.546	0.205	0.09611	cont
22271	F2	0.529	0.201	0.08952	cont
22271	F2	0.593	0.187	0.08686	cont
22271	F2	0.579	0.205	0.10192	cont
22271	F2	0.547	0.205	0.09629	cont
22271	F2	0.562	0.197	0.09136	cont
11291	F2	0.532	0.206	0.09457	cont
11291	F2	0.532	0.206	0.09457	cont
11291	F2	0.544	0.21	0.10049	cont
11291	F2	0.53	0.197	0.08616	cont
11291	F2	0.482	0.201	0.08157	cont
11291	F2	0.528	0.21	0.09754	cont
11291	F2	0.531	0.207	0.09531	cont
11291	F2	0.506	0.214	0.09707	cont
11291	F2	0.512	0.208	0.09279	cont
11291	F2	0.527	0.194	0.08308	cont
11291	F2	0.52	0.201	0.088	cont
11291	F2	0.526	0.209	0.09624	cont
11291	F2	0.524	0.189	0.0784	cont
11291	F2	0.524	0.206	0.09314	cont
11291	F2	0.533	0.18	0.07234	cont
11291	F2	0.502	0.22	0.10177	cont
11291	F2	0.544	0.205	0.09576	cont
11291	F2	0.534	0.202	0.09127	cont
11291	F2	0.518	0.211	0.0966	cont
11291	F2	0.539	0.209	0.09862	cont
11291	F2	0.534	0.202	0.09127	cont
11291	F2	0.552	0.194	0.08702	cont
11291	F2	0.559	0.203	0.09649	cont
11291	F2	0.524	0.207	0.09405	cont
11291	F2	0.487	0.202	0.08324	cont
12062	F2	0.581	0.201	0.09832	cont
12062	F2	0.571	0.213	0.10851	cont
12062	F2	0.539	0.2	0.09031	cont
12062	F2	0.596	0.197	0.09689	cont
12062	F2	0.615	0.215	0.11908	cont
12062	F2	0.548	0.219	0.11009	cont
12062	F2	0.573	0.207	0.10285	cont
12062	F2	0.604	0.209	0.11051	cont
12062	F2	0.532	0.21	0.09827	cont
12062	F2	0.532	0.203	0.09183	cont
12062	F2	0.597	0.198	0.09804	cont
12062	F2	0.593	0.219	0.11913	cont
12062	F2	0.544	0.224	0.11434	cont
12062	F2	0.609	0.221	0.12459	cont
12062	F2	0.555	0.219	0.1115	cont
12062	F2	0.491	0.198	0.08063	cont
12062	F2	0.551	0.203	0.09511	cont
12062	F2	0.574	0.21	0.10603	cont
12062	F2	0.537	0.206	0.09545	cont
12062	F2	0.549	0.194	0.08655	cont
12062	F2	0.509	0.196	0.08191	cont
12062	F2	0.531	0.208	0.09623	cont
12062	F2	0.521	0.211	0.09716	cont
12062	F2	0.549	0.211	0.10238	cont
12062	F2	0.525	0.202	0.08973	cont

## Sheet: 3 Line Triglyceride
MicroVial	Vial	AvgTrigly	AvgPro	CorrTrigly	Plate	Date	Date on Food	Genotype	Generation	log corr tg	treatment
10490.2	KDB10490	0.412407	0.190501	2.16485	3	5_09_13	2013-03-15	11291	F2	0.335427	MA
10490.1	KDB10490	0.513884	0.206143	2.49286	3	5_09_13	2013-03-15	11291	F2	0.396698	MA
10490.4	KDB10490	0.532855	0.213195	2.49938	2	4_23_13	2013-03-15	11291	F2	0.397833	MA
10397.1	KDB10397	0.533803	0.215163	2.48092	3	5_09_13	2013-03-01	11291	F1	0.394613	MA
10397.2	KDB10397	0.535816	0.245416	2.1833	1	4_23_13	2013-03-01	11291	F1	0.339113	MA
10517.3	KDB10517	0.551203	0.206013	2.67557	2	4_23_13	2013-03-15	12062	F2	0.427417	MA
10397.3	KDB10397	0.563173	0.247666	2.27392	2	4_23_13	2013-03-01	11291	F1	0.356776	MA
10490.2	KDB10490	0.572998	0.186027	3.08019	1	4_23_13	2013-03-15	11291	F2	0.488577	MA
10397.2	KDB10397	0.57441	0.299026	1.92093	3	5_09_13	2013-03-01	11291	F1	0.283512	MA
10337.1	KDB10337	0.58313	0.124359	4.6891	1	4_23_13	2013-02-28	12062	F1	0.671089	MA
10490.3	KDB10490	0.586703	0.202708	2.89433	2	4_23_13	2013-03-15	11291	F2	0.461548	MA
10490.1	KDB10490	0.64484	0.185839	3.46988	1	4_23_13	2013-03-15	11291	F2	0.540315	MA
10461.1	KDB10461	0.669071	0.162145	4.12637	3	5_09_13	2013-03-08	22271	F2	0.615569	MA
10517.1	KDB10517	0.671705	0.220787	3.04232	3	5_09_13	2013-03-15	12062	F2	0.483204	MA
10397.1	KDB10397	0.703136	0.139421	5.04325	1	4_23_13	2013-03-01	11291	F1	0.70271	MA
10517.4	KDB10517	0.706719	0.282858	2.49849	2	4_23_13	2013-03-15	12062	F2	0.397678	MA
10287.2	KDB10287	0.790776	0.190221	4.15714	3	5_09_13	2013-02-20	22271	F1	0.618795	MA
10287.1	KDB10287	0.793019	0.15056	5.26714	3	5_09_13	2013-02-20	22271	F1	0.721575	MA
10287.2	KDB10287	0.800196	0.243439	3.28705	2	4_23_13	2013-02-20	22271	F1	0.516806	MA
10517.1	KDB10517	0.84554	0.195766	4.31913	4	12_09_13	2013-03-15	12062	F2	0.635397	MA
10517.1	KDB10517	0.848619	0.212042	4.00212	1	4_23_13	2013-03-15	12062	F2	0.60229	MA
10517.2	KDB10517	0.863365	0.183464	4.70592	1	4_23_13	2013-03-15	12062	F2	0.672644	MA
10337.1	KDB10337	0.868074	0.141157	6.14971	3	5_09_13	2013-02-28	12062	F1	0.788854	MA
10461.3	KDB10461	0.968175	0.256702	3.77159	2	4_23_13	2013-03-08	22271	F2	0.576524	MA
10461.2	KDB10461	0.971685	0.203982	4.76358	2	4_23_13	2013-03-08	22271	F2	0.677933	MA
10337.2	KDB10337	0.978198	0.197273	4.9586	2	4_23_13	2013-02-28	12062	F1	0.695359	MA
10461.1	KDB10461	1.03159	0.144487	7.13964	1	4_23_13	2013-03-08	22271	F2	0.853676	MA
10461.1	KDB10461	1.0789	0.238388	4.52583	4	12_09_13	2013-03-08	22271	F2	0.655698	MA
10287.1	KDB10287	1.12445	0.2276	4.94044	1	4_23_13	2013-02-20	22271	F1	0.693765	MA
10397.1	KDB10397	1.35554	0.269447	5.03083	4	12_09_13	2013-03-01	11291	F1	0.70164	MA
10490.3	KDB10490	1.43428	0.299094	4.79543	4	12_09_13	2013-03-15	11291	F2	0.680828	MA
10490.1	KDB10490	1.56989	0.22661	6.92771	4	12_09_13	2013-03-15	11291	F2	0.84059	MA
10287.1	KDB10287	1.62513	0.232565	6.98783	4	12_09_13	2013-02-20	22271	F1	0.844342	MA
10490.2	KDB10490	1.63078	0.2201	7.40928	4	12_09_13	2013-03-15	11291	F2	0.869776	MA
10499.6	KDB10499	0.404388	0.224516	1.80116	2	4_23_13	2013-03-15	11291	F2	0.255552	PA
10417.3	KDB10417	0.451759	0.265207	1.70342	2	4_23_13	2013-02-28	11291	F1	0.231321	PA
10417.3	KDB10417	0.469172	0.205587	2.28211	3	5_09_13	2013-02-28	11291	F1	0.358336	PA
10357.2	KDB10357	0.490254	0.157523	3.11228	3	5_09_13	2013-02-28	12062	F1	0.493078	PA
10417.2	KDB10417	0.558105	0.200089	2.78929	3	5_09_13	2013-02-28	11291	F1	0.445493	PA
10357.1	KDB10357	0.565423	0.152812	3.70013	3	5_09_13	2013-02-28	12062	F1	0.568216	PA
10499.1	KDB10499	0.579001	0.155252	3.72943	3	5_09_13	2013-03-15	11291	F2	0.571642	PA
10499.1	KDB10499	0.582637	0.0764254	7.62361	1	4_23_13	2013-03-15	11291	F2	0.882161	PA
10417.2	KDB10417	0.586701	0.16821	3.4879	1	4_23_13	2013-02-28	11291	F1	0.542564	PA
10499.2	KDB10499	0.591846	0.27706	2.13617	3	5_09_13	2013-03-15	11291	F2	0.329635	PA
10499.2	KDB10499	0.592445	0.154146	3.84341	1	4_23_13	2013-03-15	11291	F2	0.584716	PA
10499.5	KDB10499	0.594711	0.256746	2.31634	2	4_23_13	2013-03-15	11291	F2	0.364802	PA
10525.1	KDB10525	0.599681	0.179053	3.34918	3	5_09_13	2013-03-15	12062	F2	0.524939	PA
10417.1	KDB10417	0.602949	0.209025	2.88459	1	4_23_13	2013-02-28	11291	F1	0.460084	PA
10417.1	KDB10417	0.627792	0.19291	3.25433	3	5_09_13	2013-02-28	11291	F1	0.512462	PA
10499.3	KDB10499	0.647408	0.179817	3.60036	1	4_23_13	2013-03-15	11291	F2	0.556346	PA
10499.4	KDB10499	0.723634	0.241495	2.99648	2	4_23_13	2013-03-15	11291	F2	0.476611	PA
10525.3	KDB10525	0.730885	0.263567	2.77306	2	4_23_13	2013-03-15	12062	F2	0.442959	PA
10525.1	KDB10525	0.756764	0.204758	3.69589	1	4_23_13	2013-03-15	12062	F2	0.567719	PA
10282.1	KDB10282	0.788662	0.225946	3.49048	3	5_09_13	2013-02-20	22271	F1	0.542885	PA
10469.1	KDB10469	0.821064	0.229099	3.58389	3	5_09_13	2013-03-08	22271	F2	0.554354	PA
10417.4	KDB10417	0.830351			2	4_23_13	2013-02-28	11291	F1		PA
10525.4	KDB10525	0.860482	0.239989	3.58551	2	4_23_13	2013-03-15	12062	F2	0.554551	PA
10357.2	KDB10357	0.970144	0.208142	4.66097	2	4_23_13	2013-02-28	12062	F1	0.668476	PA
10282.2	KDB10282	0.983895	0.20559	4.78572	2	4_23_13	2013-02-20	22271	F1	0.679948	PA
10469.3	KDB10469	1.00134	0.25481	3.92976	2	4_23_13	2013-03-08	22271	F2	0.594366	PA
10357.1	KDB10357	1.08928	0.262221	4.15405	4	12_09_13	2013-02-28	12062	F1	0.618472	PA
10525.2	KDB10525	1.09695	0.234272	4.68236	1	4_23_13	2013-03-15	12062	F2	0.670465	PA
10469.2	KDB10469	1.14649	0.307797	3.72484	2	4_23_13	2013-03-08	22271	F2	0.571108	PA
10282.1	KDB10282	1.16556	0.19059	6.11554	1	4_23_13	2013-02-20	22271	F1	0.786435	PA
10469.2	KDB10469	1.21896	0.270623	4.50428	4	12_09_13	2013-03-08	22271	F2	0.653626	PA
10357.1	KDB10357	1.23826	0.162379	7.62575	1	4_23_13	2013-02-28	12062	F1	0.882283	PA
10417.1	KDB10417	1.25313	0.199584	6.27871	4	12_09_13	2013-02-28	11291	F1	0.797871	PA
10499.1	KDB10499	1.25416	0.231121	5.4264	4	12_09_13	2013-03-15	11291	F2	0.734512	PA
10469.1	KDB10469	1.30133	0.286273	4.54577	1	4_23_13	2013-03-08	22271	F2	0.657608	PA
10499.2	KDB10499	1.35538	0.258507	5.24313	4	12_09_13	2013-03-15	11291	F2	0.719591	PA
10525.1	KDB10525	1.76306	0.261622	6.73895	4	12_09_13	2013-03-15	12062	F2	0.828592	PA
10282.2	KDB10282	1.77724	0.238757	7.44371	4	12_09_13	2013-02-20	22271	F1	0.871789	PA
10282.1	KDB10282	1.94293	0.264837	7.33634	4	12_09_13	2013-02-20	22271	F1	0.865479	PA
10469.1	KDB10469	2.26957	0.316625	7.16801	4	12_09_13	2013-03-08	22271	F2	0.855399	PA
10377.1	KDB10377	0.343566	0.174946	1.96384	3	5_09_13	2013-03-01	12062	F1	0.293106	cont
10509.2	KDB10509	0.471202	0.196696	2.39558	3	5_09_13	2013-03-15	11291	F2	0.379411	cont
10509.3	KDB10509	0.485627	0.181831	2.67076	1	4_23_13	2013-03-15	11291	F2	0.426634	cont
10509.1	KDB10509	0.498974	0.223985	2.22771	3	5_09_13	2013-03-15	11291	F2	0.347858	cont
10241.1	KDB10241	0.528211	0.131498	4.01687	3	5_09_13	2013-02-16	12062	P	0.603887	cont
10477.1	KDB10477	0.532419	0.255857	2.08093	2	4_23_13	2013-03-08	22271	F2	0.318257	cont
10274.1	KDB10274	0.560947	0.144842	3.87282	1	4_23_13	2013-02-16	12062	P	0.588028	cont
10509.1	KDB10509	0.572361	0.175855	3.25474	1	4_23_13	2013-03-15	11291	F2	0.512516	cont
10533.1	KDB10533	0.57446	0.23785	2.41522	3	5_09_13	2013-03-15	12062	F2	0.382956	cont
10377.2	KDB10377	0.584525	0.162728	3.59205	2	4_23_13	2013-03-01	12062	F1	0.555342	cont
10277.2	KDB10277	0.61369	0.123551	4.96709	3	5_09_13	2013-02-20	22271	F1	0.696102	cont
10437.1	KDB10437	0.614254	0.265261	2.31566	1	4_23_13	2013-02-28	11291	F1	0.364675	cont
10274.1	KDB10274	0.640046	0.122523	5.22388	3	5_09_13	2013-02-16	12062	P	0.717993	cont
10241.1	KDB10241	0.645589	0.113584	5.68383	1	4_23_13	2013-02-16	12062	P	0.754641	cont
10509.2	KDB10509	0.64976	0.258605	2.51256	1	4_23_13	2013-03-15	11291	F2	0.400116	cont
10241.2	KDB10241	0.660338	0.10666	6.19108	2	4_23_13	2013-02-16	12062	P	0.791767	cont
10180.1	KDB10180	0.685676	0.138112	4.96462	1	4_23_13	2013-02-16	11291	P	0.695886	cont
10437.1	KDB10437	0.767161	0.191549	4.00503	3	5_09_13	2013-02-28	11291	F1	0.602606	cont
10437.6	KDB10437	0.772242	0.210844	3.66263	2	4_23_13	2013-02-28	11291	F1	0.563793	cont
10509.5	KDB10509	0.774371	0.212286	3.64777	2	4_23_13	2013-03-15	11291	F2	0.562028	cont
10277.1	KDB10277	0.786236	0.164042	4.79291	1	4_23_13	2013-02-20	22271	F1	0.680599	cont
10274.2	KDB10274	0.787609	0.156341	5.03776	2	4_23_13	2013-02-16	12062	P	0.702238	cont
10180.2	KDB10180	0.791928	0.155917	5.07917	2	4_23_13	2013-02-16	11291	P	0.705793	cont
10120.1	KDB10120	0.794331	0.242585	3.27444	3	5_09_13	2013-02-16	11291	P	0.515138	cont
10437.2	KDB10437	0.795398	0.237996	3.34206	1	4_23_13	2013-02-28	11291	F1	0.524014	cont
10241.3	KDB10241	0.797027	0.130659	6.10006	2	4_23_13	2013-02-16	12062	P	0.785334	cont
10120.2	KDB10120	0.799143	0.163508	4.88749	1	4_23_13	2013-02-16	11291	P	0.689086	cont
10509.4	KDB10509	0.812619	0.204428	3.97509	2	4_23_13	2013-03-15	11291	F2	0.599347	cont
10180.1	KDB10180	0.813651	0.181404	4.4853	3	5_09_13	2013-02-16	11291	P	0.651792	cont
10120.1	KDB10120	0.832453	0.179986	4.6251	1	4_23_13	2013-02-16	11291	P	0.665121	cont
10437.5	KDB10437	0.840024	0.283859	2.95931	2	4_23_13	2013-02-28	11291	F1	0.47119	cont
10437.2	KDB10437	0.852129	0.213256	3.99581	3	5_09_13	2013-02-28	11291	F1	0.601604	cont
10377.1	KDB10377	0.855383	0.139831	6.11727	1	4_23_13	2013-03-01	12062	F1	0.786558	cont
10437.4	KDB10437	0.856179	0.207415	4.12786	2	4_23_13	2013-02-28	11291	F1	0.615725	cont
10533.1	KDB10533	0.867755	0.237035	3.66087	1	4_23_13	2013-03-15	12062	F2	0.563584	cont
10120.3	KDB10120	0.875023	0.190911	4.58342	2	4_23_13	2013-02-16	11291	P	0.66119	cont
10277.1	KDB10277	0.877727	0.16233	5.40707	3	5_09_13	2013-02-20	22271	F1	0.732962	cont
10437.3	KDB10437	0.926633	0.188788	4.90832	1	4_23_13	2013-02-28	11291	F1	0.690932	cont
10055.2	KDB10055	0.945027	0.173718	5.44	1	4_23_13	2013-02-08	22271	P	0.735599	cont
10509.1	KDB10509	0.954349	0.228882	4.16962	4	12_09_13	2013-03-15	11291	F2	0.620096	cont
10277.2	KDB10277	0.95784	0.18183	5.26777	2	4_23_13	2013-02-20	22271	F1	0.721627	cont
10533.2	KDB10533	0.978613	0.212204	4.61167	2	4_23_13	2013-03-15	12062	F2	0.663858	cont
10533.1	KDB10533	0.996654	0.265217	3.75788	2	4_23_13	2013-03-15	12062	F2	0.574943	cont
10055.3	KDB10055	1.00229	0.182699	5.48604	2	4_23_13	2013-02-08	22271	P	0.739259	cont
10477.1	KDB10477	1.01681	0.259641	3.91623	3	5_09_13	2013-03-08	22271	F2	0.592868	cont
10274.3	KDB10274	1.02683	0.126354	8.12664	2	4_23_13	2013-02-16	12062	P	0.909911	cont
10055.1	KDB10055	1.0439	0.136144	7.66761	1	4_23_13	2013-02-08	22271	P	0.88466	cont
10274.1	KDB10274	1.10285	0.173161	6.36892	4	12_09_13	2013-02-16	12062	P	0.804066	cont
10509.2	KDB10509	1.11212	0.23153	4.80336	4	12_09_13	2013-03-15	11291	F2	0.681545	cont
10241.1	KDB10241	1.15124	0.196151	5.86917	4	12_09_13	2013-02-16	12062	P	0.768576	cont
10277.1	KDB10277	1.25539	0.17974	6.98448	4	12_09_13	2013-02-20	22271	F1	0.844134	cont
10509.3	KDB10509	1.30538	0.270364	4.82824	4	12_09_13	2013-03-15	11291	F2	0.683789	cont
10377.1	KDB10377	1.32339	0.21814	6.06671	4	12_09_13	2013-03-01	12062	F1	0.782954	cont
10085.1	KDB10085	1.34478	0.153375	8.76793	1	4_23_13	2013-02-08	22271	P	0.942897	cont
10180.1	KDB10180	1.34919	0.211619	6.37554	4	12_09_13	2013-02-16	11291	P	0.804517	cont
10180.2	KDB10180	1.38637	0.228964	6.05498	4	12_09_13	2013-02-16	11291	P	0.782113	cont
10085.1	KDB10085	1.42318	0.147585	9.64315	4	12_09_13	2013-02-08	22271	P	0.984219	cont
10477.2	KDB10477	1.46275	0.244528	5.98191	4	12_09_13	2013-03-08	22271	F2	0.77684	cont
10533.1	KDB10533	1.58254	0.27044	5.85174	4	12_09_13	2013-03-15	12062	F2	0.767285	cont
10477.1	KDB10477	1.61261	0.273066	5.90558	4	12_09_13	2013-03-08	22271	F2	0.771262	cont
10120.1	KDB10120	1.69478	0.219394	7.72485	4	12_09_13	2013-02-16	11291	P	0.88789	cont
10533.2	KDB10533	1.74002	0.255742	6.80381	4	12_09_13	2013-03-15	12062	F2	0.832752	cont
10437.1	KDB10437	1.82941	0.230843	7.92491	4	12_09_13	2013-02-28	11291	F1	0.898994	cont
10151.3	KDB10151	0.44295	0.242453	1.82695	2	4_23_13	2013-02-15	11291	P	0.261726	HF
10025.1	KDB10025	0.557717	0.138761	4.01926	3	5_09_13	2013-02-08	22271	P	0.604146	HF
10151.2	KDB10151	0.72866	0.369573	1.97163	1	4_23_13	2013-02-15	11291	P	0.294825	HF
10151.1	KDB10151	0.743797	0.236733	3.14192	3	5_09_13	2013-02-15	11291	P	0.497195	HF
10272.1	KDB10272	0.75612	0.185687	4.072	4	12_09_13	2013-02-15	12062	P	0.609808	HF
10272.1	KDB10272	0.756262	0.186785	4.04883	3	5_09_13	2013-02-15	12062	P	0.607329	HF
10151.1	KDB10151	0.821785	0.207222	3.96573	1	4_23_13	2013-02-15	11291	P	0.598323	HF
10151.1	KDB10151	0.912695	0.251852	3.62393	4	12_09_13	2013-02-15	11291	P	0.55918	HF
10025.1	KDB10025	0.931821	0.18184	5.12439	1	4_23_13	2013-02-08	22271	P	0.709642	HF
10272.2	KDB10272	0.976957	0.154794	6.31132	2	4_23_13	2013-02-15	12062	P	0.80012	HF
10025.2	KDB10025	1.0055	0.243295	4.13284	2	4_23_13	2013-02-08	22271	P	0.616249	HF
10272.1	KDB10272	1.04363	0.138678	7.52553	1	4_23_13	2013-02-15	12062	P	0.876537	HF
10025.1	KDB10025	2.01953	0.190285	10.6132	4	12_09_13	2013-02-08	22271	P	1.02585	HF

[truncated: 3 more sheets: 3 Line Trehalose, 3 Line Weights, 3 Line Protein]
